# Supplementary material for: Cardiometabolic Risk in Chronic Spinal Cord Injury: A Systematic Review with Meta-Analysis and Temporal and Geographical Trends
Source: J Clin Med. 2025 Apr 22;14(9):2872. doi: 10.3390/jcm14092872 (PMC12072459; doi:10.3390/jcm14092872)
Supplement: Supplementary file 1 [file jcm-14-02872-s001.zip]

Archive with 17 entries (17 files):
- S10_WeightedCountry_new3.xlsx
- S11_WeightedCountry_ref_new3.xlsx
- S12new4_MetaSCIHC.xlsx
- S13new4_MetaNLOI.xlsx
- S14new4_MetaComp.xlsx
- S15new4_MetaMotorComp.xlsx
- S16new4_MetaSLOI.xlsx
- S17new4_MetaAth.xlsx
- S1_Systematic review search strategy.v2.pdf
- S2_AllRef_new3.xlsx
- S3_QualityNo._new3.xlsx
- S4_WeightedAllGroups_new3.xlsx
- S5_WeightedAllGroups_Ref_new3.xlsx
- S6_WeightedMale_new3.xlsx
- S7_WeightedMale_Ref_new3.xlsx
- S8_WeightedFemale_new3.xlsx
- S9_WeightedFemale_ref_new3.xlsx
