# Supplementary material for: Cardiometabolic Risk in Chronic Spinal Cord Injury: A Systematic Review with Meta-Analysis and Temporal and Geographical Trends
Source: J Clin Med. 2025 Apr 22;14(9):2872. doi: 10.3390/jcm14092872 (PMC12072459; doi:10.3390/jcm14092872)
Supplement: Supplementary file 1 [file jcm-14-02872-s001.zip › S10_WeightedCountry_new3.xlsx]

## Sheet: S10_WeightedCountry_new3
	country2	avg_bmi	se_bmi	ss_bmi	npaper_bmi	avg_ptbf	se_ptbf	ss_ptbf	npaper_ptbf	avg_vat	se_vat	ss_vat	npaper_vat	avg_hdl	se_hdl	ss_hdl	npaper_hdl	avg_trig	se_trig	ss_trig	npaper_trig	avg_sbp	se_sbp	ss_sbp	npaper_sbp	avg_dbp	se_dbp	ss_dbp	npaper_dbp	avg_fg	se_fg	ss_fg	npaper_fg	avg_hba1c	se_hba1c	ss_hba1c	npaper_hba1c	avg_homa1	se_homa1	ss_homa1	npaper_homa1	avg_homa2	se_homa2	ss_homa2	npaper_homa2	avg_qki	se_qki	ss_qki	npaper_qki
1	Asia	22.9128	0.465596	2098	26	30.7754	0.274831	390	11	769.146	11.7506	117	2	38.5034	0.401863	724	13	137.981	1.84064	844	14	117.663	0.655519	277	13	73.7219	0.336405	249	12	90.3711	0.518025	561	12	5.35418	0.0177819	239	5	1.77683	0.0404873	304	5	NA	0	0	0	0.36	0	43	1
2	Australasia	24.0261	0.0606539	92	6	29.1202	0.18834	114	7	NA	0	0	0	39.011	0.99319	469	3	105.4	0	20	1	113.576	0.33119	100	3	69.8788	0.904958	529	4	92.5209	0.173413	66	4	5.3	0	79	1	1.97	0.00634301	40	2	NA	0	0	0	NA	0	0	0
3	Brazil	23.0818	0.256759	458	17	24.0131	0.807076	219	8	NA	0	0	0	40.2972	0.239302	284	11	105.331	1.43512	180	7	105.647	0.72867	244	11	67.9491	0.384907	244	11	83.1829	0.490665	328	13	NA	0	0	0	1.33182	0.0197817	44	2	NA	0	0	0	NA	0	0	0
4	Canada	25.675	0.17865	1519	27	29.9677	0.491075	786	13	1513.44	11.1755	423	3	43.747	0.728164	826	11	117.932	3.12584	826	11	114.689	0.96021	946	25	72.8625	0.662243	871	21	95.8761	0.84049	1098	11	5.49487	0.00691445	300	3	1.98484	0.0251884	182	5	NA	0	0	0	NA	0	0	0
5	Europe	25.0722	0.22379	4145	62	27.4708	0.29947	357	18	1604.05	4.38397	53	3	45.2121	0.620062	2822	30	129.927	2.85004	2372	33	123.163	1.07295	2391	38	75.2946	0.566596	2391	38	94.7763	0.816916	1460	27	5.44482	0.00422365	502	3	1.83687	0.031256	265	7	1.41957	0.00963722	46	3	NA	0	0	0
6	Middle East	24.0079	0.216416	1048	11	32.4	0.00322945	20	1	NA	0	0	0	39.8914	0.474568	745	8	147.258	1.60909	1064	9	105.859	1.52019	583	4	65.2346	1.45579	583	4	93.0319	0.4464	654	6	NA	0	0	0	7.095	0.00282577	20	1	NA	0	0	0	NA	0	0	0
7	South Africa	NA	0	0	0	NA	0	0	0	NA	0	0	0	NA	0	0	0	NA	0	0	0	NA	0	0	0	NA	0	0	0	NA	0	0	0	NA	0	0	0	NA	0	0	0	NA	0	0	0	NA	0	0	0
8	United States	26.0107	0.130212	18935	130	35.1508	0.17463	3779	64	1542.85	15.9156	696	14	40.4625	0.261273	5792	65	120.179	1.2553	5572	63	124.303	0.538117	10962	54	72.1576	0.263385	10717	49	99.1437	0.530431	2626	47	5.61961	0.00681966	794	14	2.7048	0.024518	323	15	1.34173	0.00051809	139	3	0.841632	0.00580604	76	4
[truncated: 4 more columns]
