# Supplementary material for: Cardiometabolic Risk in Chronic Spinal Cord Injury: A Systematic Review with Meta-Analysis and Temporal and Geographical Trends
Source: J Clin Med. 2025 Apr 22;14(9):2872. doi: 10.3390/jcm14092872 (PMC12072459; doi:10.3390/jcm14092872)
Supplement: Supplementary file 1 [file jcm-14-02872-s001.zip › S11_WeightedCountry_ref_new3.xlsx]

## Sheet: S11_WeightedCountry_ref_new3
Country	Variable	n.papers	SID
Asia	bmi	26	Chun 2017;Han 2016;Katoh 1998;Hashizaki 2018;Inayama 2014;Jung 2017;Kim 2015;Kuvijitsuwan 2022;Pattanakuhar 2022;Lee 2017;Liu 2007;Son 2022;Mizushima 2005;Lim 2024;Sridharan 2021;Choi 2023;Lee 2023;Lee 2024;Wang 2007;Wang 2009;Sharma 2023;Wong 2001;Yun 2019;Cha 2019;Horiuchi 2019;Choi 2020
Asia	dbp	12	Han 2016;Horiuchi 2017;Igawa 2003;Nishiyama 2022;Leicht 2015;Son 2022;Mizushima 2005;Muraki 1996;Ogata 2009;Otsuka 2008;Wang 2009;AbdManan 2024
Asia	fg	12	Shin 2021;Katoh 1998;Horiuchi 2017;Jung 2017;Kim 2015;Nishiyama 2022;Pattanakuhar 2022;Sridharan 2021;Tharion 1998;Wang 2007;Wang 2009;Cha 2019
Asia	hba1c	5	Katoh 1998;Horiuchi 2017;Jung 2017;Wang 2009;Cha 2019
Asia	hdl	13	Katoh 1998;Horiuchi 2017;Jung 2017;Kim 2015;Pattanakuhar 2022;Sridharan 2021;Tharion 1998;Vichiansiri 2012;Yang 2023;Wang 2007;Wang 2009;Wong 2001;Cha 2019
Asia	homa1	5	Shin 2021;Kim 2015;Sridharan 2021;Wang 2007;Wang 2009
Asia	ptbf	11	Chun 2017;Katoh 1998;Jung 2017;Kim 2015;Kuvijitsuwan 2022;Pattanakuhar 2022;Liu 2007;Sridharan 2021;Choi 2023;Yun 2019;Choi 2020
Asia	sbp	13	Han 2016;Horiuchi 2017;Igawa 2003;Nishiyama 2022;Leicht 2015;Son 2022;Mizushima 2005;Muraki 1996;Ogata 2009;Otsuka 2008;Wang 2009;Yoo 2008;AbdManan 2024
Asia	trig	14	Katoh 1998;Horiuchi 2017;Jung 2017;Kim 2015;Pattanakuhar 2022;Sridharan 2021;Tharion 1998;Vichiansiri 2012;Yang 2023;Wang 2007;Wang 2009;Sharma 2023;Wong 2001;Cha 2019
Asia	vat	2	Inayama 2014;Sridharan 2021
Australasia	bmi	6	Tanhoffer 2012;Jones 2019;Jones 2003;Lewis 2010;Tanhoffer 2014;Temesi 2010
Australasia	dbp	4	Goh 2018;Krum 1992;Krum 1991;Wilson 2010
Australasia	fg	4	Jones 2019;Jones 2004;Lewis 2010;Temesi 2010
Australasia	hba1c	1	Jannings 2016
Australasia	hdl	3	Jones 2004;Krum 1992;Lewis 2010
Australasia	homa1	2	Jones 2019;Lewis 2010
Australasia	ptbf	7	Tanhoffer 2012;Jones 2019;Jones 2003;Jones 2004;Lewis 2010;Tanhoffer 2014;Tanhoffer 2015
Australasia	sbp	3	Goh 2018;Krum 1991;Wilson 2010
Australasia	trig	1	Lewis 2010
Brazil	bmi	17	Matos-Souza 2009;Matos-Souza 2013;Ribeiro 2005;Schreiber 2017;D'Oliveira 2014;D 2014;Tanhoffer 2016;Azevedo 2016;Koury 2013;Matos-Souza 2011;Paim 2019;Paim 2013;Ramkrapes 2021;RibeiroNeto 2017;Schreiber 2018;Seabra-Garcez 2012;Chain 2012
Brazil	dbp	11	Matos-Souza 2009;Matos-Souza 2013;Schreiber 2017;deCarvalho 2006;D 2014;Matos-Souza 2011;Paim 2019;Paim 2013;Pithon 2015;Schreiber 2018;Carvalho 2005
Brazil	fg	13	Matos-Souza 2009;Matos-Souza 2013;Ribeiro 2005;Schreiber 2017;D'Oliveira 2014;D 2014;Tanhoffer 2016;Koury 2013;Matos-Souza 2011;Paim 2019;Paim 2013;Schreiber 2018;Seabra-Garcez 2012
Brazil	hdl	11	Matos-Souza 2009;Matos-Souza 2013;Ribeiro 2005;Schreiber 2017;D 2014;Tanhoffer 2016;Matos-Souza 2011;Paim 2019;Paim 2013;Schreiber 2018;Seabra-Garcez 2012
Brazil	homa1	2	D'Oliveira 2014;Koury 2013
Brazil	ptbf	8	Ribeiro 2005;D'Oliveira 2014;Alves 2020;Souto 2021;Koury 2013;Neto 2011;Ramkrapes 2021;RibeiroNeto 2017
Brazil	sbp	11	Matos-Souza 2009;Matos-Souza 2013;Schreiber 2017;deCarvalho 2006;D 2014;Matos-Souza 2011;Paim 2019;Paim 2013;Pithon 2015;Schreiber 2018;Carvalho 2005
Brazil	trig	7	Matos-Souza 2009;Ribeiro 2005;Schreiber 2017;D 2014;Tanhoffer 2016;Matos-Souza 2011;Seabra-Garcez 2012
Canada	bmi	27	Cragg 2015;Sharif 2017;TotosydeZepetnek 2017;Alrashidi 2021;Doubelt 2015;Edwards 2008;Finnie 2008;Fougere 2016;Gibson 2008;Jeon 2002;Miyatani 2017;Miyatani 2009;Noreau 1992;Pelletier 2016;Pelletier 2018;Phillips 2012;Ravensbergen 2014;Sharif 2019;Stewart 2004;TotosydeZepetnek 2016;Bass 2024;Buchholz 2012;Buchholz 2009;Buchholz 2003;Dorey 2024;Chopra 2018
Canada	dbp	21	Claydon 2006;Currie 2015;TotosydeZepetnek 2017;Davis 1987;Ditor 2005;Finnie 2008;Ashley 1993;Hubli 2014;Inskip 2017;Miyatani 2017;Miyatani 2009;Nightingale 2020;Phillips 2012;TotosydeZepetnek 2016;West 2015;Buchholz 2012;Buchholz 2009;Dorey 2024;Chopra 2018
Canada	fg	11	Alrashidi 2021;Edwards 2008;Finnie 2008;Gibson 2008;Jeon 2010;Miyatani 2017;Ravensbergen 2014;Rouleau 2010;Buchholz 2012;Buchholz 2009;Chopra 2018
Canada	hba1c	3	Alrashidi 2021;Miyatani 2017;Chopra 2018
Canada	hdl	11	Alrashidi 2021;Edwards 2008;Finnie 2008;Gibson 2008;Hetz 2009;Miyatani 2017;Ravensbergen 2014;Stewart 2004;Buchholz 2012;Buchholz 2009;Chopra 2018
Canada	homa1	5	Edwards 2008;Finnie 2008;Gibson 2008;Jeon 2010;Ravensbergen 2014
Canada	ptbf	13	Andersen 2018;Finnie 2008;Gibson 2008;Jeon 2010;Bassett 2009;Noreau 1992;Pelletier 2016;Ravensbergen 2014;Bass 2024;Buchholz 2012;Buchholz 2009;Buchholz 2003
Canada	sbp	25	Claydon 2006;Currie 2015;TotosydeZepetnek 2017;Dance 2017;Davis 1987;Ditor 2005;Finnie 2008;Fougere 2016;Ashley 1993;Hubli 2014;Inskip 2017;Lucci 2020;Miyatani 2017;Miyatani 2009;Nightingale 2020;Phillips 2012;Sharif 2019;TotosydeZepetnek 2016;West 2015;Buchholz 2012;Buchholz 2009;Dorey 2024;Chopra 2018
Canada	trig	11	Alrashidi 2021;Edwards 2008;Finnie 2008;Gibson 2008;Hetz 2009;Miyatani 2017;Ravensbergen 2014;Stewart 2004;Buchholz 2012;Buchholz 2009;Chopra 2018
Canada	vat	3	Edwards 2008;Pelletier 2016;Pelletier 2018
Europe	bmi	62	Maggioni 2003;D'Andrea 2020;Vriz 2017;deGroot 2013;Dela 2000;Dionyssiotis 2009;Dionyssiotis 2008;Coombs 2019;Driussi 2014;GarcÃƒÂ­a-MassÃƒÂ³ 2014;Farrow 2021;Flank 2014;Flank 2012;Gibbons 2016;Hjeltnes 1997;Hjeltnes 2005;Kopiczko 2022;Janssen 1997;Hoevennars 2022;Jonkers 2012;Jorgensen 2019;Bakkum 2015;Ma 2022;Barbonetti 2016;Barbonetti 2017;Barbonetti 2019;Barbonetti 2014;Adriaansen 2017;Ma 2021…
Europe	dbp	38	Vriz 2017;Driussi 2014;Thijssen 2005;Faulkner 2021;Flank 2014;Flank 2012;Flueck 2016;Gibbons 2016;Hopman 2002;Hopman 1994;Janssen 1997;Bailey 2020;Jorgensen 2019;Bakkum 2015;Barbonetti 2016;Barbonetti 2017;Barbonetti 2019;Kooijman 2007;Kooijman 2003;Barbonetti 2014;Legramante 2001;Adriaansen 2017;Machac 2016;Bauman 2004;Hansen 2023;Nightingale 2017;Ondrusova 2017;Sakamoto 2012;DiGiulio 2024;Skage…
Europe	fg	27	D'Andrea 2020;Dela 2000;Farrow 2021;Flank 2014;Flank 2012;Hjeltnes 2005;Javierre 2005;Bailey 2020;Jonkers 2012;Jorgensen 2019;Bakkum 2015;Karlsson 1997;Barbonetti 2016;Barbonetti 2019;Barbonetti 2014;Hansen 2023;Nightingale 2017;Sadowska-Krepa 2016;Stallknecht 2001;DiGiulio 2024;Hill 2023;Wahman 2011;Aksnes 1993;Farrow 2024
Europe	hba1c	3	Hansen 2023;deZepetnek 2016;Dorton 2020
Europe	hdl	30	D'Andrea 2020;deGroot 2013;Flank 2014;Flank 2012;Janssen 1997;Hoevennars 2022;Javierre 2005;Jonkers 2012;Jorgensen 2019;Bakkum 2015;Barbonetti 2016;Barbonetti 2019;Barbonetti 2014;Hansen 2023;Montesinos-Magraner 2018;Nightingale 2019;Nightingale 2017;Sadowska-Krepa 2016;Schmid 2000;Schmid 2008;DiGiulio 2024;Storch 2005;Wahman 2011;deZepetnek 2016;Dorton 2020;Farrow 2024;Aksnes 1996
Europe	homa1	7	Bakkum 2015;Barbonetti 2016;Barbonetti 2019;Barbonetti 2014;Sadowska-Krepa 2016;Farrow 2024
Europe	ptbf	18	Maggioni 2003;Hjeltnes 1997;Hjeltnes 2005;Houtman 2000;Kopiczko 2022;Karlsson 1997;Ma 2021;Machac 2016;Martin-Manjarres 2021;Melchiorri 2007;Perret 2011;Rodriguez-Gomez 2019;Stallknecht 2001;Vik 2017;Maimoun 2023;Cavedon 2021;Cavedon 2020;Farrow 2024
Europe	sbp	38	Vriz 2017;Driussi 2014;Thijssen 2005;Faulkner 2021;Flank 2014;Flank 2012;Flueck 2016;Gibbons 2016;Hopman 2002;Hopman 1994;Janssen 1997;Bailey 2020;Jorgensen 2019;Bakkum 2015;Barbonetti 2016;Barbonetti 2017;Barbonetti 2019;Kooijman 2007;Kooijman 2003;Barbonetti 2014;Legramante 2001;Adriaansen 2017;Machac 2016;Bauman 2004;Hansen 2023;Nightingale 2017;Ondrusova 2017;Sakamoto 2012;DiGiulio 2024;Skage…
Europe	trig	33	D'Andrea 2020;deGroot 2013;Farrow 2021;Flank 2014;Flank 2012;Hjeltnes 2005;Janssen 1997;Hoevennars 2022;Javierre 2005;Bailey 2020;Jonkers 2012;Jorgensen 2019;Bakkum 2015;Barbonetti 2016;Barbonetti 2019;Barbonetti 2014;Hansen 2023;Montesinos-Magraner 2018;Nightingale 2019;Nightingale 2017;Sadowska-Krepa 2016;Schmid 2000;Schmid 2008;DiGiulio 2024;Stallknecht 2001;Storch 2005;deZepetnek 2016;Farrow …
Europe	vat	3	Bailey 2020;Nightingale 2017;Vik 2017
Middle East	bmi	11	Sabour 2015;Mogharnasi 2019;Mohammadi 2015;Sabour 2013;Sabour 2018;Sabour 2012;Sabour 2017;Sabour 2014;Sabour 2016;Yilmaz 2007
Middle East	dbp	4	Mohammadi 2015;Sabour 2013;Sabour 2016
Middle East	fg	6	Sabour 2015;Mogharnasi 2019;Mohammadi 2015;Sabour 2013;Sabour 2017;Sabour 2016
Middle East	hdl	8	Sabour 2015;Mogharnasi 2019;Sabour 2013;Sabour 2018;Sabour 2017;Sabour 2014;Sabour 2016;Kesiktas 2021
Middle East	homa1	1	Mogharnasi 2019
Middle East	ptbf	1	Mogharnasi 2019
Middle East	sbp	4	Mohammadi 2015;Sabour 2013;Sabour 2016
Middle East	trig	9	Sabour 2015;Behnaz 2017;Mogharnasi 2019;Sabour 2013;Sabour 2018;Sabour 2017;Sabour 2014;Sabour 2016;Kesiktas 2021
United States	bmi	130	Cirnigliaro 2013;Cirnigliaro 2021;Cirnigliaro 2015;Doherty 2014;Burns 2018;Elder 2004;Ellenbroek 2015;Emmons 2014;Erickson 2017;Farkas 2020;Farkas 2018;Farkas 2019;Farkas 2021;Abilmona 2019;Gater 2019;Gater 2021;Ghatas 2020;Ghatas 2018;Gill 2020;Goldstein 2017;Gorgey 2015;Gorgey 2010;Gorgey 2018;Gorgey 2012;Gorgey 2011;Gorgey 2019;Gorgey 2016;Graham 2019;Grimm 1997;Handrakis 2009;Hart 2017;Bauman…
United States	dbp	49	Convertino 1991;Ditterline 2020;Burns 2018;Engelke 1994;Farkas 2018;Farkas 2019;Farkas 2021;Figoni 1990;Frisbie 2004;Frisbie 2007;Gater 2019;Gater 2021;Graham 2019;Grimm 1997;Averill 2000;Kessler 1986;King 1994;Kirshblum 2002;Kjaer 1996;LaFavor 2011;Liang 2007;Lieberman 2014;Bauman 1993;Wang 2022;Myers 2012;Myers 2010;Nash 1995;Nash 1991;Nash 2016;Petrofsky 2002;Rimaud 2007;Robergs 1993;Thayer 20…
United States	fg	47	Cirnigliaro 2021;Elder 2004;Erickson 2017;Farkas 2018;Farkas 2019;Farkas 2021;Abilmona 2019;Gater 2019;Gater 2021;Venturelli 2014;Gill 2020;Gorgey 2010;Gorgey 2018;Gorgey 2011;Graham 2019;Dolbow 2022;Kjaer 1996;LaFavor 2011;LaFountaine 2017;Li 2021;Li 2018;Liang 2007;Lieberman 2014;Bauman 1999;Manns 2005;Petrie 2022;McMillan 2021;Beal 2018;Myers 2012;O'Brien 2017;O'Brien 2018;Ryan 2013;Segal 2007…
United States	hba1c	14	Erickson 2017;Abilmona 2019;Gorgey 2018;Farkas 2021;O'Brien 2017;O'Brien 2018;Ryan 2013;Alazzam 2023;Szlachcic 2014;Douglas 2023;Figoni 2015;Chan 2024;Bigford 2024;Alajam 2021
United States	hdl	65	Cirnigliaro 2021;Emmons 2014;Emmons 2010;Erickson 2017;Farkas 2018;Farkas 2019;Farkas 2021;Gater 2019;Gater 2021;Venturelli 2014;Gill 2020;Gorgey 2010;Gorgey 2018;Gorgey 2011;Gorgey 2016;Gorgey 2012;Graham 2019;Griffin 2009;Bauman 1998;Dolbow 2022;Kemp 2000;LaFavor 2011;LaFountaine 2018;LaFountaine 2017;LaFountaine 2013;Maki 1995;Li 2021;Li 2018;Liang 2007;Liang 2008;Lieberman 2014;Lieberman 2011…
United States	homa1	15	Ellenbroek 2015;Erickson 2017;Farkas 2021;Gorgey 2010;Gorgey 2011;Graham 2019;LaFavor 2011;LaFountaine 2017;Li 2018;Manns 2005;Myers 2012;Ryan 2013;Bigford 2024
United States	ptbf	64	Cirnigliaro 2021;Cirnigliaro 2015;Wilbanks 2016;Farkas 2019;Hagobian 2004;Ellenbroek 2015;Emmons 2014;Emmons 2010;Farkas 2020;Farkas 2021;Abilmona 2019;Goldstein 2017;Gorgey 2015;Gorgey 2010;Gorgey 2018;Gorgey 2011;Gorgey 2019;Gorgey 2016;Gorgey 2012;Graham 2019;Goldsmith 2022;Gorgey 2022;Dolbow 2022;Kemp 2000;Kim 2014;Gorgey 2021;Park 2022;Koutrakis 2019;Maki 1995;LeggDitterline 2020;Li 2021;Bat…
United States	sbp	54	Convertino 1991;Ditterline 2020;Burns 2018;Engelke 1994;Farkas 2018;Farkas 2019;Farkas 2021;Figoni 1990;Frisbie 2004;Frisbie 2007;Gater 2019;Gater 2021;Graham 2019;Grimm 1997;Astorino 2008;Averill 2000;Dolbow 2022;Kessler 1986;King 1994;Kirshblum 2002;Kjaer 1996;LaFavor 2011;LaFountaine 2017;Liang 2007;Lieberman 2014;Bauman 1993;Wang 2022;Myers 2012;Myers 2010;Nash 1995;Nash 1991;Nash 2016;Petrof…
United States	trig	63	Cirnigliaro 2021;Emmons 2014;Emmons 2010;Erickson 2017;Farkas 2018;Farkas 2019;Farkas 2021;Abilmona 2019;Gater 2019;Gater 2021;Venturelli 2014;Gill 2020;Gorgey 2010;Gorgey 2018;Gorgey 2011;Gorgey 2016;Gorgey 2012;Graham 2019;Griffin 2009;Bauman 1998;Dolbow 2022;Kemp 2000;LaFavor 2011;LaFountaine 2018;LaFountaine 2017;LaFountaine 2013;Maki 1995;Li 2021;Li 2018;Liang 2007;Lieberman 2014;Lieberman 2…
United States	vat	14	Cirnigliaro 2021;Cirnigliaro 2015;Farkas 2018;Farkas 2019;Abilmona 2019;Gorgey 2011;Gorgey 2012;Goldsmith 2022;LaFountaine 2017;McCauley 2020;O'Brien 2017;Goldsmith 2023;Abilmona 2018
