# Supplementary material for: Cardiometabolic Risk in Chronic Spinal Cord Injury: A Systematic Review with Meta-Analysis and Temporal and Geographical Trends
Source: J Clin Med. 2025 Apr 22;14(9):2872. doi: 10.3390/jcm14092872 (PMC12072459; doi:10.3390/jcm14092872)
Supplement: Supplementary file 1 [file jcm-14-02872-s001.zip › S12new4_MetaSCIHC.xlsx]

## Sheet: S12new4_MetaSCIHC
	estimate	pval	ci.lb	ci.ub	I2	n_comp1	n_comp2	weighted_avg_comp1	weighted_avg_comp2	weighted_sd_comp1	weighted_sd_comp2	nstudies	sid
Body Mass (kg)	-3.43943	5.524e-08	-4.68009	-2.19878	72.9888	2564	2334	76.868	79.3537	3.87312	3.56888	106	Cirnigliaro 2013, The Journal of Spinal Cord Medicine; Cirnigliaro 2021, Journal of Clinical Densitometry; Cirnigliaro 2015, Obesity; Maggioni 2003, Acta Diabetologica; Convertino 1991, The American Journal of Physiology; Crisafulli 2009, European Journal of Applied Physiology; Sharif 2017, Spinal Cord; Shin 2021, Gazzetta Medica Italiana; Vriz 2017, Journal of Cardiovascular Echography; Dela 200…
Body Mass Index (kg/m2)	-0.843603	8.00229e-05	-1.26279	-0.424411	85.9594	3842	3060	24.993	26.2422	2.16757	1.97122	87	Cirnigliaro 2013, The Journal of Spinal Cord Medicine; Cirnigliaro 2021, Journal of Clinical Densitometry; Cirnigliaro 2015, Obesity; Maggioni 2003, Acta Diabetologica; Matos-Souza 2009, Atherosclerosis; Matos-Souza 2013, International Journal of Cardiology; Schreiber 2017, Journal of Neurotrauma; Sharif 2017, Spinal Cord; Vriz 2017, Journal of Cardiovascular Echography; Dela 2000, European Journ…
Total body fat (kg)	6.13479	2.59567e-13	4.49079	7.77878	79.4856	703	884	25.9381	18.8455	3.09776	2.61105	19	Cirnigliaro 2021, Journal of Clinical Densitometry; Cirnigliaro 2015, Obesity; Dionyssiotis 2009, Journal of Rehabilitation Research & Development; Dionyssiotis 2008, Journal of Clinical Densitometry; Farkas 2020, Spinal Cord Series and Cases; Farkas 2021, Disability and Rehabilitation; Jones 2019, Journal of Spinal Cord Medicine; Jones 2003, Archives of Physical Medicine & Rehabilitation; Karlss…
Total body fat (%)	7.89384	2.27127e-45	6.79937	8.98831	63.6234	975	1203	32.3908	24.9539	2.71502	2.66087	32	Cirnigliaro 2021, Journal of Clinical Densitometry; Cirnigliaro 2015, Obesity; Maggioni 2003, Acta Diabetologica; Alves 2020, The Journal of Spinal Cord Medicine; Hagobian 2004, Medicine & Science in Sports & Exercise; Emmons 2014, The Journal of Spinal Cord Medicine; Emmons 2010, Journal of the American College of Nutrition; Farkas 2020, Spinal Cord Series and Cases; Farkas 2021, Disability and …
Upper limb fat (%)	6.18922	0.0314823	0.54948	11.829	66.6281	43	70	25.8179	22.8239	2.97654	2.63292	4	Maggioni 2003, Acta Diabetologica; Karlsson 1997, Metabolism; Beck 2014, The Journal of Spinal Cord Medicine; Cavedon 2020, Disability and Health Journal
Lower limb fat (%)	16.0916	4.69626e-21	12.742	19.4412	7.66452	43	70	39.8916	27.0499	3.1338	2.45232	4	Maggioni 2003, Acta Diabetologica; Karlsson 1997, Metabolism; Beck 2014, The Journal of Spinal Cord Medicine; Cavedon 2020, Disability and Health Journal
Total lean body mass (kg)	-11.3952	4.32513e-25	-13.5537	-9.23664	86.0346	405	411	43.7854	54.6763	2.44171	2.21291	18	Cirnigliaro 2013, The Journal of Spinal Cord Medicine; Shin 2021, Gazzetta Medica Italiana; Dionyssiotis 2009, Journal of Rehabilitation Research & Development; Dionyssiotis 2008, Journal of Clinical Densitometry; Farkas 2020, Spinal Cord Series and Cases; Farkas 2021, Disability and Rehabilitation; Shin 2016, Korean Journal of Adapted Physical Activity; Jones 2019, Journal of Spinal Cord Medicin…
Total fat free mass (kg)	-4.78331	0.1951	-12.0192	2.45259	89.1803	114	188	54.8336	57.5259	3.04891	2.94382	6	Farkas 2020, Spinal Cord Series and Cases; Farkas 2021, Disability and Rehabilitation; Monroe 1998, American Journal of Clinical Nutrition; Serra-Ano 2012, International Journal of Sports Medicine; Buchholz 2003, Archives of Physical Medicine & Rehabilitation; Buchholz 2003, American Journal of Clinical Nutrition
Bone mineral content (kg)	-0.906024	0.126329	-2.06762	0.255571	99.639	163	133	1.41202	2.57594	0.616367	0.606667	2	Dionyssiotis 2009, Journal of Rehabilitation Research & Development; Spungen 2003, Journal of Applied Physiology
Visceral fat (mL)	439.158	0.000214514	206.608	671.708	97.1276	324	282	1645.24	1099.34	28.6165	20.1402	5	Cirnigliaro 2021, Journal of Clinical Densitometry; Cirnigliaro 2015, Obesity; Edwards 2008, The American Journal of Clinical Nutrition; LaFountaine 2017, PLoS ONE; Sridharan 2021, The Journal of Spinal Cord Medicine
Subcutaneous fat (mL)	-171.743	0.196154	-432.158	88.6726	85.0195	281	246	1280.9	1561.83	27.6664	16.9784	4	Cirnigliaro 2021, Journal of Clinical Densitometry; Cirnigliaro 2015, Obesity; Edwards 2008, The American Journal of Clinical Nutrition; LaFountaine 2017, PLoS ONE
Visceral fat (%)	3.23014	0.219732	-1.92855	8.38883	62.3172	134	59	11.5701	6.58763	1.96009	1.78121	2	Cirnigliaro 2021, Journal of Clinical Densitometry; Doubelt 2015, Bone Reports
Subcutaneous fat (%)	-0.93	0.00147383	-1.50324	-0.356765	0	100	51	4.41	5.34	1.37113	1.26491	1	Cirnigliaro 2021, Journal of Clinical Densitometry
Visceral:subcutaneous fat ratio	0.363256	0.105948	-0.0771346	0.803647	90.0135	115	67	1.25261	0.662537	0.900724	0.708899	2	Cirnigliaro 2021, Journal of Clinical Densitometry; Edwards 2008, The American Journal of Clinical Nutrition
Systolic blood pressure (mmHg)	-7.45638	5.21524e-13	-9.48063	-5.43212	90.6435	1844	1608	115.477	123.228	3.8647	3.49543	57	Matos-Souza 2009, Atherosclerosis; Matos-Souza 2013, International Journal of Cardiology; Convertino 1991, The American Journal of Physiology; Schreiber 2017, Journal of Neurotrauma; Vriz 2017, Journal of Cardiovascular Echography; Driussi 2014, The Journal of Spinal Cord Medicine; D 2014, Medicine & Science in Sports & Exercise; Goh 2018, Spinal Cord; Grimm 1997, The American Journal of Physiolo…
Diastolic blood pressure (mmHg)	-4.50887	2.2264e-10	-5.90169	-3.11605	87.3853	1637	1506	71.0844	75.3849	3.23621	3.03337	52	Matos-Souza 2009, Atherosclerosis; Matos-Souza 2013, International Journal of Cardiology; Convertino 1991, The American Journal of Physiology; Schreiber 2017, Journal of Neurotrauma; Vriz 2017, Journal of Cardiovascular Echography; Driussi 2014, The Journal of Spinal Cord Medicine; D 2014, Medicine & Science in Sports & Exercise; Goh 2018, Spinal Cord; Grimm 1997, The American Journal of Physiolo…
Heart rate (bpm)	1.11728	0.0994834	-0.212012	2.44657	84.8053	1388	1102	70.423	68.5089	3.16475	3.04842	66	Matos-Souza 2013, International Journal of Cardiology; Crisafulli 2009, European Journal of Applied Physiology; Schreiber 2017, Journal of Neurotrauma; Sharif 2017, Spinal Cord; Vriz 2017, Journal of Cardiovascular Echography; Coombs 2019, Spinal Cord; Driussi 2014, The Journal of Spinal Cord Medicine; Alves 2020, The Journal of Spinal Cord Medicine; Hagobian 2004, Medicine & Science in Sports & …
Triglycerides (mg/dL)	14.5258	0.00159411	5.50766	23.5439	85.3153	2370	1420	118.091	108.501	8.16895	7.118	33	Cirnigliaro 2021, Journal of Clinical Densitometry; Matos-Souza 2009, Atherosclerosis; Schreiber 2017, Journal of Neurotrauma; Edwards 2008, The American Journal of Clinical Nutrition; Emmons 2014, The Journal of Spinal Cord Medicine; Emmons 2010, Journal of the American College of Nutrition; D 2014, Medicine & Science in Sports & Exercise; Tanhoffer 2016, Journal of Exercise Physiology; Venturel…
Total cholesterol (mg/dL)	-9.32514	5.74183e-05	-13.8681	-4.78223	73.8533	2426	1595	182.097	196.298	6.0607	6.07371	30	Cirnigliaro 2021, Journal of Clinical Densitometry; Matos-Souza 2009, Atherosclerosis; Edwards 2008, The American Journal of Clinical Nutrition; Emmons 2014, The Journal of Spinal Cord Medicine; Emmons 2010, Journal of the American College of Nutrition; Tanhoffer 2016, Journal of Exercise Physiology; Venturelli 2014, Acta Physiologica; Katoh 1998, Journal of Physical Therapy Science; Horiuchi 201…
High-density lipoprotein cholesterol (mg/dL)	-6.36705	5.62871e-25	-7.57609	-5.15801	79.834	2564	1592	41.0481	47.4666	3.18697	3.31401	35	Cirnigliaro 2021, Journal of Clinical Densitometry; Matos-Souza 2009, Atherosclerosis; Schreiber 2017, Journal of Neurotrauma; Edwards 2008, The American Journal of Clinical Nutrition; Emmons 2014, The Journal of Spinal Cord Medicine; Emmons 2010, Journal of the American College of Nutrition; D 2014, Medicine & Science in Sports & Exercise; Tanhoffer 2016, Journal of Exercise Physiology; Venturel…
Low-density lipoprotein cholesterol (mg/dL)	-1.94088	0.288802	-5.52707	1.6453	74.0207	2371	1418	116.054	122.894	5.71097	5.70837	31	Cirnigliaro 2021, Journal of Clinical Densitometry; Matos-Souza 2009, Atherosclerosis; Schreiber 2017, Journal of Neurotrauma; Edwards 2008, The American Journal of Clinical Nutrition; Emmons 2014, The Journal of Spinal Cord Medicine; Emmons 2010, Journal of the American College of Nutrition; D 2014, Medicine & Science in Sports & Exercise; Tanhoffer 2016, Journal of Exercise Physiology; Venturel…
Very low-density lipoprotein cholesterol (mg/dL)	4.91713	0.373719	-5.91715	15.7514	60.0249	112	52	19.6179	13.3708	2.92007	3.48778	2	Schmid 2000, Clinical Physiology; Storch 2005, Preventive Medicine
Non-fatty esterfied lipids (mg/dL)	4.14096	2.27243e-11	2.92731	5.35462	0	38	44	36.4704	31.7966	3.48983	4.62518	5	Dela 2000, European Journal of Physiology; Jonkers 2012, American Journal of Physiology - Endocrinology and Metabolism; Karlsson 1997, Metabolism; Stallknecht 2001, Journal of Physiology; Aksnes 1996, American Journal of Physiology - Endocrinology and Metabolism
Fasting Insulin (mU/L)	1.71749	0.00446473	0.533583	2.9014	84.0085	694	506	10.2012	9.16836	2.67627	2.35749	22	Cirnigliaro 2021, Journal of Clinical Densitometry; Dela 2000, European Journal of Physiology; Doubelt 2015, Bone Reports; Edwards 2008, The American Journal of Clinical Nutrition; Elder 2004, Spinal Cord; Katoh 1998, Journal of Physical Therapy Science; Hjeltnes 2005, Clinical Endocrinology; Jones 2019, Journal of Spinal Cord Medicine; Jones 2004, Metabolism; Jonkers 2012, American Journal of Ph…
Fasting Glucose (mg/dL)	-0.725574	0.541054	-3.05223	1.60108	92.6538	1122	1027	88.0971	92.2235	4.3724	3.2191	35	Cirnigliaro 2021, Journal of Clinical Densitometry; Matos-Souza 2009, Atherosclerosis; Matos-Souza 2013, International Journal of Cardiology; Schreiber 2017, Journal of Neurotrauma; Shin 2021, Gazzetta Medica Italiana; Dela 2000, European Journal of Physiology; Edwards 2008, The American Journal of Clinical Nutrition; Elder 2004, Spinal Cord; D 2014, Medicine & Science in Sports & Exercise; Tanho…
Hemoglobin A1C (%)	0.137707	0.0359161	0.00905269	0.26636	0	177	83	5.41695	5.36867	0.996888	0.763631	4	Katoh 1998, Journal of Physical Therapy Science; Horiuchi 2017, Archives of Physical Medicine & Rehabilitation; Wang 2009, Atherosclerosis; deZepetnek 2016, Critical Reviews in Physical and Rehabilitation Medicine
Insulin sensitivity (min-1/ÂµU/mL-1 x 10-4)	-3.34	0.0171508	-6.08655	-0.593453	0	11	6	3.02	6.36	1.26886	1.79444	1	Farkas 2021, Disability and Rehabilitation
Quantitative insulin-sensitivity check index	-0.02	0.0527932	-0.0402412	0.000241195	0	43	36	0.36	0.38	0.2	0.223607	1	Sridharan 2021, The Journal of Spinal Cord Medicine
Glucose area under the curve (OGTT)	106.101	0.230064	-67.1659	279.368	88.16	44	25	489.609	576.34	11.131	10.6608	2	Katoh 1998, Journal of Physical Therapy Science; Jones 2019, Journal of Spinal Cord Medicine
Insulin area under the curve (OGTT)	1863.52	0.330619	-1890.78	5617.82	93.9994	44	25	3602.41	3131.56	42.2441	35.6552	2	Katoh 1998, Journal of Physical Therapy Science; Jones 2019, Journal of Spinal Cord Medicine
Glucose @ 120 min (OGTT)	35.5918	5.85283e-08	22.7289	48.4548	73.4641	148	98	137.684	97.0163	6.74026	4.69063	4	Elder 2004, Spinal Cord; Jones 2019, Journal of Spinal Cord Medicine; Wang 2009, Atherosclerosis; Aksnes 1993, Spinal Cord
Homeostatic Model Assessment 1 for Insulin Resistance	0.238829	0.0177828	0.0413292	0.436329	38.5183	337	230	1.83617	1.5783	1.09817	0.955952	8	Shin 2021, Gazzetta Medica Italiana; Edwards 2008, The American Journal of Clinical Nutrition; Jones 2019, Journal of Spinal Cord Medicine; LaFavor 2011, Spinal Cord; LaFountaine 2017, PLoS ONE; Lewis 2010, Hormone and Metabolic Research; Sridharan 2021, The Journal of Spinal Cord Medicine; Wang 2009, Atherosclerosis
Homeostatic Model Assessment 2 for Insulin Resistance	0.47	0.0236524	0.0628884	0.877112	0	100	51	1.37	0.9	1.06771	1.11355	1	Cirnigliaro 2021, Journal of Clinical Densitometry
Tumor necrosis factor alpha (pg/mL)	0.295703	0.00219079	0.106492	0.484915	0	46	36	4.88435	5.61222	1.73907	1.42614	4	Hashizaki 2018, International Journal of Hyperthermia; Leicht 2015, European Journal of Applied Physiology; Radulovic 2015, Journal of Breath Research; Brewster 2020, Clinical Science
Interleukin-6 (mg/mL)	0.608367	0.0924218	-0.100218	1.31695	23.3143	81	67	6.28815	12.1994	2.38731	4.18202	5	Hashizaki 2018, International Journal of Hyperthermia; Kouda 2012, European Journal of Applied Physiology; Matos-Souza 2011, Spinal Cord; Radulovic 2015, Journal of Breath Research; Brewster 2020, Clinical Science
C-reactive protein (mg/L)	2.0255	6.75256e-05	1.02925	3.02175	92.599	561	557	6.67845	1.86468	3.06457	1.4277	13	Schreiber 2017, Journal of Neurotrauma; Edwards 2008, The American Journal of Clinical Nutrition; Frost 2005, Archives of Physical Medicine & Rehabilitation; D 2014, Medicine & Science in Sports & Exercise; Hashizaki 2018, International Journal of Hyperthermia; LaFavor 2011, Spinal Cord; Liang 2008, Archives of Physical Medicine & Rehabilitation; Lieberman 2014, Topics in Spinal Cord Injury Rehab…
