# Supplementary material for: Cardiometabolic Risk in Chronic Spinal Cord Injury: A Systematic Review with Meta-Analysis and Temporal and Geographical Trends
Source: J Clin Med. 2025 Apr 22;14(9):2872. doi: 10.3390/jcm14092872 (PMC12072459; doi:10.3390/jcm14092872)
Supplement: Supplementary file 1 [file jcm-14-02872-s001.zip › S13new4_MetaNLOI.xlsx]

## Sheet: S13new4_MetaNLOI
var_name	estimate	pval	ci.lb	ci.ub	I2	n_comp1	n_comp2	weighted_avg_comp1	weighted_avg_comp2	weighted_sd_comp1	weighted_sd_comp2	nstudies	sid
weight	-1.24106	0.0703331	-2.58513	0.103005	15.969	960	1384	75.3116	74.9175	3.96645	3.83108	49	Cirnigliaro 2013, The Journal of Spinal Cord Medicine; Claydon 2006, Journal of Spinal Cord Medicine; Currie 2019, Spinal Cord; Currie 2016, Frontiers in Physiology; Alrashidi 2021, The International Spinal Cord Society; Farkas 2019, American Journal of Physical Medicine and Rehabilitation; Farkas 2018, The Journal of Spinal Cord Medicine; Figoni 1990, Journal of American Paraplegic Society; Flue…
bmi	-0.89561	4.04732e-05	-1.32325	-0.467969	53.0881	1715	2349	24.8043	25.36	2.18786	2.17847	49	Chun 2017, Spinal Cord; Cirnigliaro 2013, The Journal of Spinal Cord Medicine; Alrashidi 2021, The International Spinal Cord Society; Farkas 2018, The Journal of Spinal Cord Medicine; Gater 2021, Topics in Spinal Cord Injury Rehabilitation; Azevedo 2016, Journal of Electrical Bioimpedance; Ghatas 2020, The Journal of Spinal Cord Medicine; Gibson 2008, Spinal Cord; Gill 2020, PLOS One; Gorgey 2015…
tbf	2.80154	0.189079	-1.37944	6.98252	89.4443	330	384	27.2413	24.6787	3.05098	3.07091	14	Alrashidi 2021, The International Spinal Cord Society; Farkas 2019, American Journal of Physical Medicine and Rehabilitation; Azevedo 2016, Journal of Electrical Bioimpedance; Gorgey 2011, Applied Physiology, Nutrition, and Metabolism; Pattanakuhar 2022, Nature; Neto 2011, The Journal of Spinal Cord Medicine; O'Brien 2017, Physiological Reports; Pelletier 2016, Archives of Physical Medicine & Reh…
ptbf	0.244197	0.748765	-1.25023	1.73862	59.9735	435	613	33.1222	32.1704	2.6813	2.68289	17	Chun 2017, Spinal Cord; Farkas 2019, American Journal of Physical Medicine and Rehabilitation; Gibson 2008, Spinal Cord; Gorgey 2015, Archives of Physical Medicine & Rehabilitation; Gorgey 2011, Applied Physiology, Nutrition, and Metabolism; Kemp 2000, The Journal of Spinal Cord Medicine; Pattanakuhar 2022, Nature; Bauman 1999, Spinal Cord; Ma 2021, Spinal Cord; Neto 2011, The Journal of Spinal C…
pful	2.18043	0.455875	-3.55085	7.91171	84.7866	95	112	28.9093	21.2126	3.51131	3.15783	3	Ma 2021, Spinal Cord; Spungen 2003, Journal of Applied Physiology; Cavedon 2021, PeerJ
pfll	0.839884	0.608449	-2.37343	4.0532	0	81	106	38.3793	37.2405	2.86684	3.55254	3	Gorgey 2011, Applied Physiology, Nutrition, and Metabolism; O'Brien 2017, Physiological Reports; Spungen 2003, Journal of Applied Physiology
tlbm	-3.2088	0.000584938	-5.03783	-1.37977	51.3762	277	383	46.4249	48.6164	2.9194	2.70712	14	Cirnigliaro 2013, The Journal of Spinal Cord Medicine; Farkas 2019, American Journal of Physical Medicine and Rehabilitation; Azevedo 2016, Journal of Electrical Bioimpedance; Gorgey 2015, Archives of Physical Medicine & Rehabilitation; Pattanakuhar 2022, Nature; Neto 2011, The Journal of Spinal Cord Medicine; O'Brien 2017, Physiological Reports; Pelletier 2016, Archives of Physical Medicine & Re…
tffm	-4.93135	0.310402	-14.4596	4.59691	92.864	103	119	38.8102	45.8109	3.1291	3.09771	6	Chun 2017, Spinal Cord; Alrashidi 2021, The International Spinal Cord Society; Gorgey 2011, Applied Physiology, Nutrition, and Metabolism; Ma 2022, Nature; Choi 2023, Physical Activity and Nutrition; Alazzam 2024, Physiological Reports
bmc	-0.0614866	0.560742	-0.268644	0.14567	65.199	149	144	2.08031	2.2009	0.710912	0.666041	5	Farkas 2019, American Journal of Physical Medicine and Rehabilitation; Spungen 2003, Journal of Applied Physiology; Cavedon 2021, PeerJ; Cha 2019, Spinal Cord; Alazzam 2024, Physiological Reports
vat	297.819	0.00418812	93.9821	501.656	0	97	139	1773.96	1484.42	29.6195	28.6152	5	Farkas 2018, The Journal of Spinal Cord Medicine; Gorgey 2011, American Journal of Physical Medicine and Rehabilitation; O'Brien 2017, Physiological Reports; Pelletier 2016, Archives of Physical Medicine & Rehabilitation; Vik 2017, Spinal Cord Series and Cases
sat	-84.8427	0.62834	-428.368	258.683	18.3299	26	56	2267.6	2897.98	31.8144	38.5807	3	Farkas 2018, The Journal of Spinal Cord Medicine; Gorgey 2011, American Journal of Physical Medicine and Rehabilitation; O'Brien 2017, Physiological Reports
ratio	0.177086	0.0586181	-0.00645369	0.360626	0	26	56	0.790769	0.6075	0.623267	0.631467	3	Farkas 2018, The Journal of Spinal Cord Medicine; Gorgey 2011, American Journal of Physical Medicine and Rehabilitation; O'Brien 2017, Physiological Reports
sbp	-14.3388	7.59106e-21	-17.3397	-11.338	87.7692	623	701	110.418	121.014	3.39022	3.3988	22	Claydon 2006, Journal of Spinal Cord Medicine; Farkas 2018, The Journal of Spinal Cord Medicine; Figoni 1990, Journal of American Paraplegic Society; Flueck 2016, PLOS ONE; Gater 2021, Topics in Spinal Cord Injury Rehabilitation; Goh 2018, Spinal Cord; Grimm 1997, The American Journal of Physiology; Janssen 1997, Archives of Physical Medicine & Rehabilitation; Kessler 1986, The American Journal o…
dbp	-7.46317	2.52348e-13	-9.46211	-5.46423	83.3536	603	682	67.4607	72.815	2.88626	2.98633	21	Claydon 2006, Journal of Spinal Cord Medicine; Farkas 2018, The Journal of Spinal Cord Medicine; Figoni 1990, Journal of American Paraplegic Society; Flueck 2016, PLOS ONE; Gater 2021, Topics in Spinal Cord Injury Rehabilitation; Goh 2018, Spinal Cord; Grimm 1997, The American Journal of Physiology; Janssen 1997, Archives of Physical Medicine & Rehabilitation; Kessler 1986, The American Journal o…
resting.hr	-7.79714	2.07888e-06	-11.0174	-4.57687	93.032	490	445	68.9311	74.8814	2.75211	3.00489	22	Claydon 2006, Journal of Spinal Cord Medicine; Currie 2016, Frontiers in Physiology; Figoni 1990, Journal of American Paraplegic Society; Flueck 2016, PLOS ONE; Goh 2018, Spinal Cord; Grimm 1997, The American Journal of Physiology; Hashizaki 2018, International Journal of Hyperthermia; Houtman 2000, Clinical Autonomic Research; Janssen 1994, Medicine & Science in Sports & Exercise; Kessler 1986, …
trig	-5.81272	0.21081	-14.9171	3.29168	52.4019	1038	1466	125.845	130.695	8.63901	8.83786	24	Farkas 2018, The Journal of Spinal Cord Medicine; Gater 2021, Topics in Spinal Cord Injury Rehabilitation; Gibson 2008, Spinal Cord; Gill 2020, PLOS One; Gorgey 2011, American Journal of Physical Medicine and Rehabilitation; Gorgey 2011, Applied Physiology, Nutrition, and Metabolism; Bauman 1998, Spinal Cord; Janssen 1997, Archives of Physical Medicine & Rehabilitation; Kemp 2000, The Journal of …
chol	-12.5054	1.20957e-08	-16.8067	-8.20417	39.6976	1026	1435	175.045	187.293	6.04529	6.21845	23	Farkas 2018, The Journal of Spinal Cord Medicine; Gater 2021, Topics in Spinal Cord Injury Rehabilitation; Gibson 2008, Spinal Cord; Gill 2020, PLOS One; Gorgey 2011, American Journal of Physical Medicine and Rehabilitation; Gorgey 2011, Applied Physiology, Nutrition, and Metabolism; Bauman 1998, Spinal Cord; Janssen 1997, Archives of Physical Medicine & Rehabilitation; Kemp 2000, The Journal of …
hdl	-2.04747	0.000480296	-3.19681	-0.898119	41.9969	1038	1466	40.0409	42.1735	3.28573	3.24917	24	Farkas 2018, The Journal of Spinal Cord Medicine; Gater 2021, Topics in Spinal Cord Injury Rehabilitation; Gibson 2008, Spinal Cord; Gill 2020, PLOS One; Gorgey 2011, American Journal of Physical Medicine and Rehabilitation; Gorgey 2011, Applied Physiology, Nutrition, and Metabolism; Bauman 1998, Spinal Cord; Janssen 1997, Archives of Physical Medicine & Rehabilitation; Kemp 2000, The Journal of …
ldl	-8.89355	4.75181e-07	-12.3548	-5.43231	29.3073	996	1417	109.975	117.019	5.63983	5.81835	23	Farkas 2018, The Journal of Spinal Cord Medicine; Gater 2021, Topics in Spinal Cord Injury Rehabilitation; Gibson 2008, Spinal Cord; Gill 2020, PLOS One; Gorgey 2011, American Journal of Physical Medicine and Rehabilitation; Gorgey 2011, Applied Physiology, Nutrition, and Metabolism; Bauman 1998, Spinal Cord; Janssen 1997, Archives of Physical Medicine & Rehabilitation; Kemp 2000, The Journal of …
vldl	3.44419	0.368867	-4.06806	10.9564	84.657	123	215	27.4525	22.5768	3.55448	3.27995	5	Janssen 1997, Archives of Physical Medicine & Rehabilitation; Schmid 2000, Clinical Physiology; Schmid 2008, Journal of Spinal Cord Medicine; Storch 2005, Preventive Medicine; Wong 2001, Chang Gung Medical Journal
neifa	0.54	0.595746	-1.45496	2.53496	0	8	14	4.46	3.92	1.56525	1.41421	1	O'Brien 2017, European Journal of Applied Physiology
fi	0.384744	0.263183	-0.289207	1.05869	17.8706	152	310	9.3302	8.28054	1.98185	2.00095	5	Gibson 2008, Spinal Cord; Gill 2020, PLOS One; Gorgey 2011, Applied Physiology, Nutrition, and Metabolism; Bauman 1999, Spinal Cord; Wang 2007, Journal of the Formosan Medical Association
fg	-0.312615	0.674454	-1.77131	1.14608	8.98607	473	783	98.9521	95.0671	4.7561	4.34541	13	Farkas 2018, The Journal of Spinal Cord Medicine; Gater 2021, Topics in Spinal Cord Injury Rehabilitation; Gibson 2008, Spinal Cord; Gill 2020, PLOS One; Gorgey 2011, Applied Physiology, Nutrition, and Metabolism; Pattanakuhar 2022, Nature; Bauman 1999, Spinal Cord; O'Brien 2017, European Journal of Applied Physiology; Sabour 2013, Journal of Rehabilitation Research & Development; Wang 2007, Jour…
hba1c	0.119258	0.0711586	-0.0102771	0.248793	0	205	205	5.53551	5.53776	1.06129	0.930513	5	O'Brien 2017, European Journal of Applied Physiology; deZepetnek 2016, Critical Reviews in Physical and Rehabilitation Medicine; Cha 2019, Spinal Cord; Chan 2024, The Journal of Spinal Cord Medicine; Chopra 2018, The Journal of Spinal Cord Medicine
si	-5.91219	0.00724244	-10.2271	-1.59726	0	20	49	3.028	8.65714	1.76748	4.29202	2	Farkas 2018, The Journal of Spinal Cord Medicine; O'Brien 2017, European Journal of Applied Physiology
gauc	132	0.0116169	29.4807	234.52	35.9934	13	32	720.077	536.938	10.5027	10.87	2	Gorgey 2011, American Journal of Physical Medicine and Rehabilitation; Gorgey 2011, Applied Physiology, Nutrition, and Metabolism
insulin	36.3512	0.379895	-44.7875	117.49	0	13	32	394.077	360.531	9.9846	14.3842	2	Gorgey 2011, American Journal of Physical Medicine and Rehabilitation; Gorgey 2011, Applied Physiology, Nutrition, and Metabolism
homa1	0.166337	0.722501	-0.751708	1.08438	65.797	52	141	2.12765	1.60792	1.34702	1.14089	2	Gibson 2008, Spinal Cord; Wang 2007, Journal of the Formosan Medical Association
tnf	0.100659	0.628288	-0.306846	0.508164	0	21	45	5.56857	7.01111	0.900793	0.85049	2	Farkas 2018, The Journal of Spinal Cord Medicine; Hashizaki 2018, International Journal of Hyperthermia
il6	0.0800641	0.833197	-0.665048	0.825176	0	50	168	4.57948	2.94524	2.4385	1.46565	4	Farkas 2018, The Journal of Spinal Cord Medicine; Garshick 2011, Physical Medicine and Rehabilitation; Hashizaki 2018, International Journal of Hyperthermia; Wang 2007, Journal of the Formosan Medical Association
crp	-0.233903	0.427772	-0.812006	0.3442	4.45964	119	209	3.27243	5.01421	1.72865	2.5705	5	Farkas 2018, The Journal of Spinal Cord Medicine; Gibson 2008, Spinal Cord; Hashizaki 2018, International Journal of Hyperthermia; Wang 2007, Journal of the Formosan Medical Association; Cha 2019, Spinal Cord
agf	0.101535	0.0030165	0.0344409	0.16863	0	86	96	1.68651	1.55875	0.760936	0.734847	3	O'Brien 2017, Physiological Reports; Pelletier 2016, Archives of Physical Medicine & Rehabilitation; Cavedon 2021, PeerJ
iatf	3.69	0.295602	-3.2248	10.6048	0	8	14	16.06	12.37	2.70185	3	1	O'Brien 2017, Physiological Reports
piatf	2.75	0.443836	-4.28888	9.78888	0	8	14	15.74	12.99	2.58844	3.17805	1	O'Brien 2017, Physiological Reports
Sg	-0.006	0.030034	-0.0114201	-0.000579851	0	12	35	0.017	0.023	0.0894427	0.0948683	1	Farkas 2018, The Journal of Spinal Cord Medicine
peak.glucose	4	0.608546	-11.3077	19.3077	0	94	103	188	184	6.96276	7.8032	1	Zhong 1995, Hormone and Metabolic Research
