# Supplementary material for: Cardiometabolic Risk in Chronic Spinal Cord Injury: A Systematic Review with Meta-Analysis and Temporal and Geographical Trends
Source: J Clin Med. 2025 Apr 22;14(9):2872. doi: 10.3390/jcm14092872 (PMC12072459; doi:10.3390/jcm14092872)
Supplement: Supplementary file 1 [file jcm-14-02872-s001.zip › S14new4_MetaComp.xlsx]

## Sheet: S14new4_MetaComp
var_name	estimate	pval	ci.lb	ci.ub	I2	n_comp1	n_comp2	weighted_avg_comp1	weighted_avg_comp2	weighted_sd_comp1	weighted_sd_comp2	nstudies	sid
age	-1.91692	6.45848e-12	-2.46387	-1.36997	0	538	273	37.9498	39.248	2.85574	2.9672	6	Frisbie 2004, Spinal Cord; Grimm 1997, The American Journal of Physiology; Bauman 1998, Spinal Cord; Horiuchi 2020, The Journal of Spinal Cord Medicine; Battram 2007, Journal of Applied Physiology; Bauman 1999, Spinal Cord
height	2.92777	0.0122922	0.63578	5.21976	0	158	79	174.797	172.101	3.18938	2.84383	3	Grimm 1997, The American Journal of Physiology; Horiuchi 2020, The Journal of Spinal Cord Medicine; Bauman 1999, Spinal Cord
tsi	-0.58355	0.780592	-4.68961	3.52251	93.9204	538	273	15.3535	15.4663	2.65389	2.46591	6	Frisbie 2004, Spinal Cord; Grimm 1997, The American Journal of Physiology; Bauman 1998, Spinal Cord; Horiuchi 2020, The Journal of Spinal Cord Medicine; Battram 2007, Journal of Applied Physiology; Bauman 1999, Spinal Cord
weight	0.37395	0.874663	-4.27255	5.02045	21.0666	163	88	75.0699	75.3773	4.08994	4.00851	4	Grimm 1997, The American Journal of Physiology; Horiuchi 2020, The Journal of Spinal Cord Medicine; Battram 2007, Journal of Applied Physiology; Bauman 1999, Spinal Cord
bmi	-0.528987	0.412168	-1.79324	0.735267	78.9316	512	250	24.5277	25.5008	1.97484	2.06887	3	Grimm 1997, The American Journal of Physiology; Bauman 1998, Spinal Cord; Bauman 1999, Spinal Cord
ptbf	1.36066	6.99675e-05	0.689989	2.03132	0	140	61	34	32.6393	1.23288	1.57386	1	Bauman 1999, Spinal Cord
chol	-7.83839	0.0471754	-15.579	-0.0977804	0	362	179	189.536	197.374	6.02413	6.80207	1	Bauman 1998, Spinal Cord
hdl	-4.0605	0.000791147	-6.43199	-1.689	0	362	179	41.4144	45.4749	3.49228	3.70539	1	Bauman 1998, Spinal Cord
trig	-4.64014	0.581679	-21.1476	11.8673	0	362	179	120.293	124.933	9.48334	9.65731	1	Bauman 1998, Spinal Cord
ldl	-4.75073	0.200231	-12.0201	2.51862	0	362	179	123.691	128.441	6.02555	6.52304	1	Bauman 1998, Spinal Cord
sbp	-1.47723	0.806783	-13.3152	10.3607	0	23	16	111.826	113	4.4267	4.79322	2	Frisbie 2004, Spinal Cord; Grimm 1997, The American Journal of Physiology
dbp	-0.475988	0.915867	-9.30696	8.35499	0	23	16	67.913	70.375	3.99293	3.87814	2	Frisbie 2004, Spinal Cord; Grimm 1997, The American Journal of Physiology
resting.hr	5.04601	0.193948	-2.56761	12.6596	32.0096	18	18	67.6667	61.2222	3.35907	2.94581	2	Grimm 1997, The American Journal of Physiology; Horiuchi 2020, The Journal of Spinal Cord Medicine
gauc	157.6	0.0014027	60.8933	254.307	0	5	9	530.2	372.6	7.53658	11.265	1	Battram 2007, Journal of Applied Physiology
insulin	46339.9	0	46289.7	46390.1	0	5	9	46416.8	76.8891	3.88458	8.61104	1	Battram 2007, Journal of Applied Physiology
fi	-0.6	0.0608245	-1.22727	0.0272656	0	140	61	9.4	10	1.04881	1.54655	1	Bauman 1999, Spinal Cord
fg	-7.36066	6.11174e-20	-8.93866	-5.78265	0	140	61	97	104.361	1.13137	2.49623	1	Bauman 1999, Spinal Cord
