# Supplementary material for: Cardiometabolic Risk in Chronic Spinal Cord Injury: A Systematic Review with Meta-Analysis and Temporal and Geographical Trends
Source: J Clin Med. 2025 Apr 22;14(9):2872. doi: 10.3390/jcm14092872 (PMC12072459; doi:10.3390/jcm14092872)
Supplement: Supplementary file 1 [file jcm-14-02872-s001.zip › S15new4_MetaMotorComp.xlsx]

## Sheet: S15new4_MetaMotorComp
	var_name	estimate	pval	ci.lb	ci.ub	I2	n_comp1	n_comp2	weighted_avg_comp1	weighted_avg_comp2	weighted_sd_comp1	weighted_sd_comp2	nstudies	sid
4	weight	-2.9247	0.362211	-9.21592	3.36652	40.6508	149	44	75.3201	76.0091	4.14446	3.94508	2	Bauman 1999, Spinal Cord; Sadowska-Krepa 2016, Spinal Cord
5	bmi	-1.26885	0.00717629	-2.19384	-0.343853	49.61	511	132	24.4971	26.1273	1.96933	2.08748	3	Bauman 1998, Spinal Cord; Bauman 1999, Spinal Cord; Sadowska-Krepa 2016, Spinal Cord
6	ptbf	3	3.18945e-11	2.11415	3.88585	0	140	36	34	31	1.23288	1.61245	1	Bauman 1999, Spinal Cord
7	chol	-14.9318	0.00473465	-25.2929	-4.57058	0	371	96	188.832	202.208	5.99609	6.98045	2	Bauman 1998, Spinal Cord; Sadowska-Krepa 2016, Spinal Cord
8	hdl	-6.09856	0.000248397	-9.36092	-2.83621	3.79477	371	96	41.2903	47.0667	3.47139	3.64154	2	Bauman 1998, Spinal Cord; Sadowska-Krepa 2016, Spinal Cord
9	trig	0.919929	0.927712	-18.954	20.7938	18.7161	371	96	120.101	126.65	9.40366	10.1	2	Bauman 1998, Spinal Cord; Sadowska-Krepa 2016, Spinal Cord
10	ldl	-7.21379	0.126492	-16.4664	2.03883	0	371	96	123.174	129.325	5.99871	6.52272	2	Bauman 1998, Spinal Cord; Sadowska-Krepa 2016, Spinal Cord
11	sbp	-4	0.791672	-33.6807	25.6807	0	13	6	114	118	5.04975	5.72713	1	Frisbie 2004, Spinal Cord
12	dbp	-2	0.828561	-20.102	16.102	0	13	6	64	66	4.61519	4.17013	1	Frisbie 2004, Spinal Cord
13	homa1	-0.01	0.983757	-0.97268	0.95268	0	9	8	1.69	1.7	0.948683	1.04881	1	Sadowska-Krepa 2016, Spinal Cord
14	fi	-0.603539	0.0626068	-1.23884	0.0317624	0	149	44	9.27919	9.65455	1.1049	1.50454	2	Bauman 1999, Spinal Cord; Sadowska-Krepa 2016, Spinal Cord
15	fg	-6.90909	0.0363048	-13.3775	-0.440696	52.7	149	44	96.547	103.309	1.40565	2.57611	2	Bauman 1999, Spinal Cord; Sadowska-Krepa 2016, Spinal Cord
