# Supplementary material for: Cardiometabolic Risk in Chronic Spinal Cord Injury: A Systematic Review with Meta-Analysis and Temporal and Geographical Trends
Source: J Clin Med. 2025 Apr 22;14(9):2872. doi: 10.3390/jcm14092872 (PMC12072459; doi:10.3390/jcm14092872)
Supplement: Supplementary file 1 [file jcm-14-02872-s001.zip › S16new4_MetaSLOI.xlsx]

## Sheet: S16new4_MetaSLOI
var_name	estimate	pval	ci.lb	ci.ub	I2	n_comp1	n_comp2	weighted_avg_comp1	weighted_avg_comp2	weighted_sd_comp1	weighted_sd_comp2	nstudies	sid
age	-0.224823	0.76364	-1.6902	1.24056	14.0537	761	542	43.636	43.8752	3.38428	3.4878	23	Flueck 2016, PLOS ONE; Frisbie 2007, Spinal Cord; Garrison 2008, Clinical Neurophysiology; Hopman 1998, Scandinavian Journal of Rehabilitative Medicine; Inskip 2017, PLOS One; Janssen 1997, Archives of Physical Medicine & Rehabilitation; King 1994, Chest; LaFountaine 2018, Spinal Cord; LaFountaine 2017, PLoS ONE; Lee 2017, Annals of Rehabilitation Medicine; Hoevenaars 2022, JMIR REHABILITATION AN…
height	0.528145	0.54126	-1.16629	2.22258	48.4302	377	244	174.807	173.5	2.69597	2.66188	13	Flueck 2016, PLOS ONE; Inskip 2017, PLOS One; LaFountaine 2017, PLoS ONE; Myers 2010, Spinal Cord; Neto 2011, The Journal of Spinal Cord Medicine; RibeiroNeto 2017, Archives of Physical Medicine & Rehabilitation; Rimaud 2007, Archives of Physical Medicine & Rehabilitation; Rosado-Rivera 2011, The Journal of Spinal Cord Medicine; Schmid 1998-2, Journal of Applied Physiology; Wang 2007, Journal of …
tsi	0.273264	0.554447	-0.632809	1.17934	14.5689	708	498	14.5845	14.5157	3.19459	3.16632	21	Flueck 2016, PLOS ONE; Frisbie 2007, Spinal Cord; Garrison 2008, Clinical Neurophysiology; Hopman 1998, Scandinavian Journal of Rehabilitative Medicine; Inskip 2017, PLOS One; Janssen 1997, Archives of Physical Medicine & Rehabilitation; LaFountaine 2018, Spinal Cord; LaFountaine 2017, PLoS ONE; Lee 2017, Annals of Rehabilitation Medicine; Hoevenaars 2022, JMIR REHABILITATION AND ASSISTIVE TECHNO…
weight	-1.3837	0.218799	-3.58906	0.821665	0	422	275	74.7091	75.7968	4.00548	3.92979	17	Flueck 2016, PLOS ONE; Hopman 1998, Scandinavian Journal of Rehabilitative Medicine; Inskip 2017, PLOS One; Janssen 1997, Archives of Physical Medicine & Rehabilitation; King 1994, Chest; LaFountaine 2017, PLoS ONE; Myers 2010, Spinal Cord; Neto 2011, The Journal of Spinal Cord Medicine; RibeiroNeto 2017, Archives of Physical Medicine & Rehabilitation; Rimaud 2007, Archives of Physical Medicine &…
bmi	-0.566264	0.153088	-1.34309	0.210561	37.3007	657	467	24.5565	25.3001	2.19227	2.18999	14	Janssen 1997, Archives of Physical Medicine & Rehabilitation; LaFountaine 2018, Spinal Cord; LaFountaine 2017, PLoS ONE; Lee 2017, Annals of Rehabilitation Medicine; Hoevenaars 2022, JMIR REHABILITATION AND ASSISTIVE TECHNOLOGIES; Myers 2010, Spinal Cord; RibeiroNeto 2017, Archives of Physical Medicine & Rehabilitation; Rosado-Rivera 2011, The Journal of Spinal Cord Medicine; Wang 2007, Journal o…
tbf	-3.58934	0.205332	-9.14396	1.96529	69.4625	102	80	23.9971	28.36	3.24234	3.21559	3	LaFountaine 2017, PLoS ONE; Neto 2011, The Journal of Spinal Cord Medicine; Alazzam 2024, Physiological Reports
ptbf	-4.44963	0.298369	-12.8358	3.93656	86.8359	77	47	22.874	27.834	2.83003	2.81259	3	Neto 2011, The Journal of Spinal Cord Medicine; RibeiroNeto 2017, Archives of Physical Medicine & Rehabilitation; Alazzam 2024, Physiological Reports
tlbm	-0.687356	0.573014	-3.07762	1.7029	0	90	54	50.464	49.7993	2.69522	2.61905	4	Neto 2011, The Journal of Spinal Cord Medicine; RibeiroNeto 2017, Archives of Physical Medicine & Rehabilitation; Yilmaz 2007, Obesity; Alazzam 2024, Physiological Reports
tffm	4.17143	0.24512	-2.86286	11.2057	0	12	14	49.1	44.9286	3.11448	2.89828	1	Alazzam 2024, Physiological Reports
bmc	0.328571	0.125014	-0.0912208	0.748364	0	12	14	2.8	2.47143	0.774597	0.686607	1	Alazzam 2024, Physiological Reports
vat	-118	0.625839	-592.322	356.322	0	55	48	1983	2101	36.0694	33.9853	1	LaFountaine 2017, PLoS ONE
sat	67	0.746903	-339.901	473.901	0	55	48	929	862	31.496	33.1662	1	LaFountaine 2017, PLoS ONE
chol	-9.30377	0.023791	-17.3706	-1.2369	73.1243	440	360	176.92	185.749	5.61233	5.88965	6	Janssen 1997, Archives of Physical Medicine & Rehabilitation; LaFountaine 2018, Spinal Cord; LaFountaine 2017, PLoS ONE; Wang 2007, Journal of the Formosan Medical Association; Wang 2009, Atherosclerosis; Wong 2001, Chang Gung Medical Journal
hdl	-0.542316	0.260003	-1.48597	0.401341	21.4173	440	360	38.7439	39.6532	2.91716	2.83522	6	Janssen 1997, Archives of Physical Medicine & Rehabilitation; LaFountaine 2018, Spinal Cord; LaFountaine 2017, PLoS ONE; Wang 2007, Journal of the Formosan Medical Association; Wang 2009, Atherosclerosis; Wong 2001, Chang Gung Medical Journal
trig	-7.50401	0.625067	-37.6005	22.5925	96.5375	440	360	127.062	138.21	7.85529	8.02785	6	Janssen 1997, Archives of Physical Medicine & Rehabilitation; LaFountaine 2018, Spinal Cord; LaFountaine 2017, PLoS ONE; Wang 2007, Journal of the Formosan Medical Association; Wang 2009, Atherosclerosis; Wong 2001, Chang Gung Medical Journal
ldl	-5.13921	0.0861653	-11.0091	0.730704	62.5644	440	360	110.579	115.446	5.25064	5.41526	6	Janssen 1997, Archives of Physical Medicine & Rehabilitation; LaFountaine 2018, Spinal Cord; LaFountaine 2017, PLoS ONE; Wang 2007, Journal of the Formosan Medical Association; Wang 2009, Atherosclerosis; Wong 2001, Chang Gung Medical Journal
vldl	-2.56413	0.32071	-7.62515	2.4969	0	52	52	27.6992	30.3446	3.31523	3.85853	2	Janssen 1997, Archives of Physical Medicine & Rehabilitation; Wong 2001, Chang Gung Medical Journal
sbp	-16.524	3.47563e-10	-21.6845	-11.3636	62.1335	282	193	108.708	125.705	3.99395	4.1695	10	Flueck 2016, PLOS ONE; Inskip 2017, PLOS One; Janssen 1997, Archives of Physical Medicine & Rehabilitation; King 1994, Chest; LaFountaine 2017, PLoS ONE; Myers 2010, Spinal Cord; Rimaud 2007, Archives of Physical Medicine & Rehabilitation; Rosado-Rivera 2011, The Journal of Spinal Cord Medicine; Wang 2009, Atherosclerosis; Wecht 2013, The Journal of Spinal Cord Medicine
dbp	-7.12268	5.74472e-05	-10.5927	-3.65263	24.9271	197	136	71.0904	78.2143	3.45729	3.65881	8	Flueck 2016, PLOS ONE; Inskip 2017, PLOS One; Janssen 1997, Archives of Physical Medicine & Rehabilitation; King 1994, Chest; Myers 2010, Spinal Cord; Rimaud 2007, Archives of Physical Medicine & Rehabilitation; Wang 2009, Atherosclerosis; Wecht 2013, The Journal of Spinal Cord Medicine
resting.hr	-5.23187	0.0853985	-11.193	0.729272	74.2229	202	113	73.5074	76.503	3.58108	3.47339	10	Flueck 2016, PLOS ONE; Garrison 2008, Clinical Neurophysiology; Inskip 2017, PLOS One; Lee 2017, Annals of Rehabilitation Medicine; Hoevenaars 2022, JMIR REHABILITATION AND ASSISTIVE TECHNOLOGIES; Myers 2010, Spinal Cord; Rimaud 2007, Archives of Physical Medicine & Rehabilitation; Rosado-Rivera 2011, The Journal of Spinal Cord Medicine; Schmid 1998-2, Journal of Applied Physiology; Wecht 2013, T…
hba1c	0.1	0.353479	-0.111234	0.311234	0	57	53	5.7	5.6	0.83666	0.632456	1	Wang 2009, Atherosclerosis
il6	0.090266	0.821018	-0.69174	0.872272	0	53	29	2.58327	2.493	1.37136	1.27965	1	Wang 2007, Journal of the Formosan Medical Association
crp	0.632446	0.018865	0.104562	1.16033	0	110	82	6.36273	6.19634	2.74475	2.46982	2	Wang 2007, Journal of the Formosan Medical Association; Wang 2009, Atherosclerosis
homa1	0.210003	0.336474	-0.21823	0.638237	72.9602	165	130	1.7902	1.52457	1.17555	0.838461	3	LaFountaine 2017, PLoS ONE; Wang 2007, Journal of the Formosan Medical Association; Wang 2009, Atherosclerosis
g120	32.4	0.000609472	13.8718	50.9282	0	57	53	156.6	124.2	7.34847	6.7082	1	Wang 2009, Atherosclerosis
fi	0.779412	0.000942638	0.317492	1.24133	0	165	130	10.0206	8.8365	2.28805	1.8466	3	LaFountaine 2017, PLoS ONE; Wang 2007, Journal of the Formosan Medical Association; Wang 2009, Atherosclerosis
fg	-0.977049	0.817377	-9.26988	7.31578	92.6863	165	130	83.5356	84.626	3.49248	2.9646	3	LaFountaine 2017, PLoS ONE; Wang 2007, Journal of the Formosan Medical Association; Wang 2009, Atherosclerosis
