# Supplementary material for: Cardiometabolic Risk in Chronic Spinal Cord Injury: A Systematic Review with Meta-Analysis and Temporal and Geographical Trends
Source: J Clin Med. 2025 Apr 22;14(9):2872. doi: 10.3390/jcm14092872 (PMC12072459; doi:10.3390/jcm14092872)
Supplement: Supplementary file 1 [file jcm-14-02872-s001.zip › S17new4_MetaAth.xlsx]

## Sheet: S17new4_MetaAth
var_name	estimate	pval	ci.lb	ci.ub	I2	n_comp1	n_comp2	weighted_avg_comp1	weighted_avg_comp2	weighted_sd_comp1	weighted_sd_comp2	nstudies	sid
age	1.26518	0.060206	-0.0543172	2.58468	64.8268	221	238	34.2207	33.0472	2.29784	2.25778	12	Matos-Souza 2013, International Journal of Cardiology; Currie 2015, Medicine & Science in Sports & Exercise; D 2014, Medicine & Science in Sports & Exercise; Tanhoffer 2016, Journal of Exercise Physiology; Shin 2016, Korean Journal of Adapted Physical Activity; Hubli 2014, The Journal of Spinal Cord Medicine; Kopiczko 2022, BMC Musculoskeletal Disorders; Otsuka 2008, European Journal of Applied P…
height	-0.205369	0.815639	-1.93174	1.521	0	134	151	177.417	177.417	2.76276	2.75193	8	Currie 2015, Medicine & Science in Sports & Exercise; Tanhoffer 2016, Journal of Exercise Physiology; Shin 2016, Korean Journal of Adapted Physical Activity; Hubli 2014, The Journal of Spinal Cord Medicine; Kopiczko 2022, BMC Musculoskeletal Disorders; Sadowska-Krepa 2016, Spinal Cord; Schreiber 2018, Archives of Physical Medicine & Rehabilitation; Cavedon 2020, Disability and Health Journal
tsi	-1.85343	4.80282e-22	-2.22978	-1.47708	0	205	222	10.8649	12.464	2.13736	2.23421	11	Matos-Souza 2013, International Journal of Cardiology; Currie 2015, Medicine & Science in Sports & Exercise; D 2014, Medicine & Science in Sports & Exercise; Tanhoffer 2016, Journal of Exercise Physiology; Hubli 2014, The Journal of Spinal Cord Medicine; Kopiczko 2022, BMC Musculoskeletal Disorders; Otsuka 2008, European Journal of Applied Physiology; Paim 2013, Atherosclerosis; Sadowska-Krepa 20…
weight	4.26941	0.037071	0.255997	8.28282	46.9029	134	151	76.5184	71.146	3.58329	3.32008	8	Currie 2015, Medicine & Science in Sports & Exercise; Tanhoffer 2016, Journal of Exercise Physiology; Shin 2016, Korean Journal of Adapted Physical Activity; Hubli 2014, The Journal of Spinal Cord Medicine; Kopiczko 2022, BMC Musculoskeletal Disorders; Sadowska-Krepa 2016, Spinal Cord; Schreiber 2018, Archives of Physical Medicine & Rehabilitation; Cavedon 2020, Disability and Health Journal
bmi	1.08104	9.67664e-08	0.683719	1.47837	23.9136	177	189	23.8497	22.5201	1.62918	1.50997	8	Matos-Souza 2013, International Journal of Cardiology; D 2014, Medicine & Science in Sports & Exercise; Tanhoffer 2016, Journal of Exercise Physiology; Kopiczko 2022, BMC Musculoskeletal Disorders; Paim 2013, Atherosclerosis; Sadowska-Krepa 2016, Spinal Cord; Schreiber 2018, Archives of Physical Medicine & Rehabilitation; Cavedon 2020, Disability and Health Journal
tbf	4.83965	9.23926e-05	2.41353	7.26578	25.4212	68	67	21.4107	16.3955	2.21506	2.40131	3	Kopiczko 2022, BMC Musculoskeletal Disorders; Olle 1993, Archives of Physical Medicine & Rehabilitation; Cavedon 2020, Disability and Health Journal
ptbf	5.68452	0.223607	-3.47039	14.8394	90.8723	63	55	23.8767	21.2391	2.12853	2.08858	2	Kopiczko 2022, BMC Musculoskeletal Disorders; Cavedon 2020, Disability and Health Journal
pful	8.47	0.00521225	2.52756	14.4124	0	9	9	27.23	18.76	2.64386	2.41247	1	Cavedon 2020, Disability and Health Journal
pfll	9.78	0.0329043	0.794437	18.7656	0	9	9	39.06	29.28	3.33617	2.84253	1	Cavedon 2020, Disability and Health Journal
tlbm	-2.92	0.180326	-7.19176	1.35176	0	16	16	38.54	41.46	2.36432	2.5865	1	Shin 2016, Korean Journal of Adapted Physical Activity
tffm	-0.263003	0.931412	-6.25211	5.72611	65.8408	59	58	60.1593	58.5034	2.99066	2.93786	2	Kopiczko 2022, BMC Musculoskeletal Disorders; Olle 1993, Archives of Physical Medicine & Rehabilitation
bmc	-0.22	0.222731	-0.573639	0.133639	0	9	9	2.09	2.31	0.7	0.479583	1	Cavedon 2020, Disability and Health Journal
chol	5.52901	0.486825	-10.055	21.1131	0	21	32	168.786	159.219	5.67199	5.27494	2	Tanhoffer 2016, Journal of Exercise Physiology; Sadowska-Krepa 2016, Spinal Cord
hdl	-0.0404918	0.942159	-1.13429	1.0533	41.3207	114	134	39.8053	40.9873	2.24956	2.49564	6	Matos-Souza 2013, International Journal of Cardiology; D 2014, Medicine & Science in Sports & Exercise; Tanhoffer 2016, Journal of Exercise Physiology; Paim 2013, Atherosclerosis; Sadowska-Krepa 2016, Spinal Cord; Schreiber 2018, Archives of Physical Medicine & Rehabilitation
trig	6.69523	0.418816	-9.53579	22.9262	0	50	61	101.612	95.3049	7.24334	6.18671	3	D 2014, Medicine & Science in Sports & Exercise; Tanhoffer 2016, Journal of Exercise Physiology; Sadowska-Krepa 2016, Spinal Cord
ldl	9.90454	1.37151e-05	5.44022	14.3689	39.0348	114	134	108.796	97.5761	4.49678	4.29192	6	Matos-Souza 2013, International Journal of Cardiology; D 2014, Medicine & Science in Sports & Exercise; Tanhoffer 2016, Journal of Exercise Physiology; Paim 2013, Atherosclerosis; Sadowska-Krepa 2016, Spinal Cord; Schreiber 2018, Archives of Physical Medicine & Rehabilitation
sbp	-3.45432	1.51394e-07	-4.7437	-2.16494	0	121	135	107.533	109.139	3.69028	3.44491	7	Matos-Souza 2013, International Journal of Cardiology; Currie 2015, Medicine & Science in Sports & Exercise; D 2014, Medicine & Science in Sports & Exercise; Hubli 2014, The Journal of Spinal Cord Medicine; Otsuka 2008, European Journal of Applied Physiology; Paim 2013, Atherosclerosis; Schreiber 2018, Archives of Physical Medicine & Rehabilitation
dbp	-1.8502	0.00190258	-3.01809	-0.682315	10.9914	121	135	67.1926	67.2874	3.17532	2.9111	7	Matos-Souza 2013, International Journal of Cardiology; Currie 2015, Medicine & Science in Sports & Exercise; D 2014, Medicine & Science in Sports & Exercise; Hubli 2014, The Journal of Spinal Cord Medicine; Otsuka 2008, European Journal of Applied Physiology; Paim 2013, Atherosclerosis; Schreiber 2018, Archives of Physical Medicine & Rehabilitation
resting.hr	7.63474	6.0173e-61	6.7262	8.54329	0	133	144	73.9271	67.1521	3.522	2.78091	8	Matos-Souza 2013, International Journal of Cardiology; Currie 2015, Medicine & Science in Sports & Exercise; D 2014, Medicine & Science in Sports & Exercise; Tanhoffer 2016, Journal of Exercise Physiology; Hubli 2014, The Journal of Spinal Cord Medicine; Otsuka 2008, European Journal of Applied Physiology; Paim 2013, Atherosclerosis; Schreiber 2018, Archives of Physical Medicine & Rehabilitation
crp	2.37947	0.253282	-1.70283	6.46177	97.2442	63	78	4.25905	1.91667	4.15241	3.99506	3	D 2014, Medicine & Science in Sports & Exercise; Paim 2013, Atherosclerosis; Schreiber 2018, Archives of Physical Medicine & Rehabilitation
homa1	0.120435	0.739201	-0.588606	0.829476	0	9	23	1.69	1.56957	0.948683	0.984665	1	Sadowska-Krepa 2016, Spinal Cord
fi	0.343478	0.781003	-2.07801	2.76497	0	9	23	7.4	7.05652	1.76068	1.80217	1	Sadowska-Krepa 2016, Spinal Cord
fg	2.85721	5.51212e-05	1.46858	4.24584	53.1928	114	134	83.6763	82.5522	2.53086	2.12041	6	Matos-Souza 2013, International Journal of Cardiology; D 2014, Medicine & Science in Sports & Exercise; Tanhoffer 2016, Journal of Exercise Physiology; Paim 2013, Atherosclerosis; Sadowska-Krepa 2016, Spinal Cord; Schreiber 2018, Archives of Physical Medicine & Rehabilitation
