# Supplementary material for: Cardiometabolic Risk in Chronic Spinal Cord Injury: A Systematic Review with Meta-Analysis and Temporal and Geographical Trends
Source: J Clin Med. 2025 Apr 22;14(9):2872. doi: 10.3390/jcm14092872 (PMC12072459; doi:10.3390/jcm14092872)
Supplement: Supplementary file 1 [file jcm-14-02872-s001.zip › S2_AllRef_new3.xlsx]

## Sheet: S2_AllRef_new3
First_Author	Year	Journal	Title	DOI	Country	Quality	Design	BMI Assessed	Height Assessed	Body Mass Assessed	Body Composition Assessed	Cardiovascular Assessed	Lipids Assessed	Glycemic Measures Assessed	Inflammation Assessed	VAT/SAT Measurement	Insulin Sensitivity Measurement	Involves Athletic SCI
Abilmona	2019	Spinal Cord	Serum testosterone levels may influence body composition andcardiometabolic health in men with spinal cord injurY	10.1038/s41393-018-0207-7	United States	100	Cross-Sectional	Yes	Yes	Yes	No	No	No	No	No	DXA		No
Adriaansen	2017	Disability and Rehabilitation	Prevalence of hypertension and associated risk factors in people with long-term spinal cord injury living in the Netherlands	10.3109/09638288.2016.1172349	Europe	100	Cross-Sectional	Yes	No	No	No	No	No	No	No			No
Aksnes	1993	Spinal Cord	Meal-induced rise in resting energy expenditure in patients with complete cervical spinal cord lesions	10.1038/sc.1993.75	Europe	82	Cross-Sectional	No	Yes	Yes	No	No	No	No	No			No
Aksnes	1996	American Journal of Physiology - Endocrinology and Metabolism	Intact glucose transport in morphologically altered denervated skeletal muscle from quadriplegic patients	10.1152/ajpendo.1996.271.3.E593	Europe	85	Cross-Sectional	Yes	Yes	Yes	No	No	No	No	No			No
Alajam	2021	The Journal of Spinal Cord Medicine	Effects of walking training on risk markers of cardiovascular disease in individuals with chronic spinal cord injury	10.1080/10790268.2020.1853332	United States	75	Pre-Post Study	No	Yes	Yes	No	No	No	No	No			No
Allison	2019	Journal of Neuroinflammation	Targeting inflammation to influence mood following spinal cord injury: a randomized clinical trial	10.1186/s12974-015-0425-2	Canada	85	Randomized Controlled Trial (RCT)	No	No	No	No	No	No	No	No			No
Alrashidi	2021	The International Spinal Cord Society	Associations between left ventricular structure and function with cardiorespiratory fitness and body composition in individuals with cervical and upper thoracic spinal cord injury	10.1038/s41393-020-00591-4	Canada	90	Cross-Sectional	Yes	Yes	Yes	No	No	No	No	No			No
Alrashidi	2021	Journal of Neurotrauma	Exercise Improves Cardiorespiratory Fitness, but Not Arterial Health, after Spinal Cord Injury: The CHOICES Trial	10.1089/neu.2021.0071	Canada	86	Randomized Controlled Trial (RCT)	No	Yes	No	No	No	No	No	No			No
Alves	2021	The Journal of Spinal Cord Medicine	Effects of intensity-matched exercise at different intensities on inflammatory responses in able-bodied and spinal cord injured individuals	10.1080/10790268.2020.1752976	Brazil	90	Other: Non-randomized Controlled Trial	No	Yes	Yes	No	No	No	No	No			No
Alves	2017	Spinal Cord Series and Cases	Physiological and lipid profile response to acute exercise at different intensities in individuals with spinal cord injury	10.1038/scsandc.2017.37	Brazil	86	Cross-Sectional	No	Yes	Yes	No	No	No	No	No			Yes
Andersen	2018	Canadian Journal of Dietic Practice and Research	Accuracy of two Generic PredictionEquations and One Population-SpecificEquation for Resting Energy Expenditure in Individuals with Spinal Cord Injury	10.3148/cjdpr-2018-021	Canada	100	Cross-Sectional	No	Yes	Yes	No	No	No	No	No			No
Ashley	1993	Paraplegia	Evidence of autonomic dysreflexia during functional electrical stimulation in individuals with spinal cord injuries	10.1038/sc.1993.95	Canada	82	Pre-Post Study	No	No	Yes	No	No	No	No	No			No
Astorino	2008	Journal of Spinal Cord Medicine	Efficacy of a New Rehabilitative Device for individuals with Spinal Cord Injury	PMID: 19086717	United States	91	Cross-Sectional	No	Yes	Yes	No	No	No	No	No			No
Averill	2000	Archives of Physical Medicine & Rehabilitation	Blood Pressure Response to Acupuncture in a Population at risk for Autonomic Dysreflexia	10.1053/apmr.2000.9624	United States	64	Cross-Sectional	No	No	No	No	No	No	No	No			No
Bailey	2020	Scandinavian Journal of Medicine & Science In Sports	Acute effects of breaking up prolonged sedentary time on cardiovascular disease risk markers in adults with paraplegia	10.1111/sms.13671	Europe	68	Randomized Controlled Trial (RCT)	No	No	Yes	No	No	No	No	No	DXA	OGTT	No
Bakkum	2015	Spinal Cord	Effects of hybrid cycling versus hand cycling on wheelchair-specific fitness and physical activity in people with long-term spinal cord injury: a 16-week randomized-controlled trial	10.1038/sc.2014.237	Europe	68	Randomized Controlled Trial (RCT)	Yes	Yes	Yes	No	No	No	No	No			No
Bakkum	2015	Journal of Rehabilitation Medicine	effects of hybrid cycle and handcycle exercise on cardiovascular disease risk factors in people with spinal cord injury: a randomized controlled trial	10.2340/16501977-1946	Europe	92	Randomized Controlled Trial (RCT)	Yes	Yes	Yes	No	No	No	No	No			No
Barbonetti	2016	The Journal of Spinal Cord Medicine	Low testosterone and non-alcoholic fatty liver disease: Evidence for their independent association in men with chronic spinal cord injury	10.1179/2045772314Y.0000000288	Europe	100	Cross-Sectional	Yes	Yes	Yes	No	No	No	No	No			No
Barbonetti	2017	Archives of Physical Medicine & Rehabilitation	Lower Vitamin D Levels Are Associated WithDepression in People With Chronic Spinal Cord Injury	10.1016/j.apmr.2016.11.006	Europe	91	Cross-Sectional	Yes	No	No	No	No	No	No	No			No
Barbonetti	2019	Journal of Endocrinological Investigation	Can the positive association of osteocalcin with testosterone be unmasked when the preeminent hypothalamic pituitary regulation of testosterone production is impaired? The model of spinal cord injury	10.1007/s40618-018-0897-x	Europe	100	Cross-Sectional	Yes	No	No	No	No	No	No	No			No
Barbonetti	2016	Archives of Physical Medicine & Rehabilitation	Independent Association of Vitamin D With PhysicalFunction in People With Chronic Spinal Cord Injury	10.1016/j.apmr.2016.01.002	Europe	95	Cross-Sectional	Yes	No	No	No	No	No	No	No			No
Barbonetti	2016	The Journal of Spinal Cord Medicine	Association between 25(OH)-vitamin D andtestosterone levels: Evidence from men withchronic spinal cord injury	10.1179/2045772315Y.0000000050	Europe	95	Cohort	Yes	No	No	No	No	No	No	No			No
Barbonetti	2014	Andrology	Correlates of low testosterone in men with chronic spinal cord injury	10.1111/j.2047-2927.2014.00235.x	Europe	100	Cross-Sectional	Yes	Yes	Yes	No	No	No	No	No			No
Bassett	2009	Spinal Cord	More than looking good: Impact on quality of life moderates the relationship between functional body image and physical activity in men with SCI	10.1038/sc.2008.114	Canada	95	Cross-Sectional	No	No	Yes	No	No	No	No	No			No
Battaglino	2019	Spinal Cord	Factors associated with osteocalcin in men with spinal cord injury:findings from the FRASCI study	10.1038/s41393-019-0327-8	United States	80	Cross-Sectional	Yes	No	No	No	No	No	No	No			No
Battaglino	2019	Journal of Neurotrauma	B CellÃ¢â‚¬â€œActivating Factor Is Associated with Testosterone and Smoking Status in Non-Ambulatory Menwith Chronic Spinal Cord Injury	10.1089/neu.2018.6221	United States	100	Cross-Sectional	Yes	No	No	No	No	No	No	No			No
Battram	2007	Journal of Applied Physiology	Acute caffeine ingestion does not impair glucose tolerance in persons with tetraplegia	10.1152/japplphysiol.00901.2006	Canada	96	Cross-over	No	No	Yes	No	No	No	No	No			No
Bauman	1999	Spinal Cord	Is immobilization associated with an abnormal lipoprotein profile? Observations from a diverse cohort	10.1038/sj.sc.3100862	United States	95	Cross-Sectional	Yes	No	No	No	No	No	No	No			No
Bauman	1999	Spinal Cord	The effect of residual neurological deficit on oral glucose tolerance in persons with chronic spinal cord injury	10.1038/sj.sc.3100513	United States	94	Cohort	Yes	Yes	Yes	No	No	No	No	No			No
Bauman	2011	Hormone and Metabolic Research	A Small-Scale Clinical Trial to Determine the Safety and Efficacy of Testosterone Replacement Therapy in Hypogonadal Men with Spinal Cord Injury	10.1055/s-0031-1280797	United States	92	Pre-Post Study	Yes	Yes	Yes	No	No	No	No	No			No
Bauman	2015	The Journal of Spinal Cord Medicine	Lean tissue mass and energy expenditure are retained in hypogonadal men with spinal cord injury after discontinuation of testosterone replacement therapy	10.1179/2045772314Y.0000000206	United States	100	Cohort	Yes	Yes	Yes	No	No	No	No	No			No
Bauman	1993	Archives of Physical Medicine & Rehabilitation	Tomographic Thallium-201 Myocardial Perfusion Imaging After Intravenous Dipyridamole in Asymptomatic Subjects With Quadriplegia	10.1016/0003-9993(93)90036-A	United States	85	Cohort	Yes	No	No	No	No	No	No	No			No
Bauman	2017	Disability and Rehabilitation	Prevalence of hypertension and associated risk factors in people with long-term spinal cord injury living in the Netherlands	10.1682/jrrd.2004.01.0001	Europe	95	Cross-Sectional	Yes	No	No	No	No	No	No	No			No
Bauman	2006	American Journal of Physiology - Endocrinology and Metabolism	Relationship of fat mass and serum estradiol with lower extremity bone in persons with chronic spinal cord injury	10.1152/ajpendo.00250.2005	United States	100	Cross-Sectional	Yes	Yes	Yes	No	No	No	No	No			No
Bauman	1992	Paraplegia	Depressed serum high density lipoprotein cholesterol levels in veterans with spinal cord injury	10.1038/sc.1992.136	United States	73	Cross-Sectional	Yes	No	No	No	No	No	No	No			No
Bauman	2007	The Journal of Spinal Cord Medicine	Provocative Stimulation of Growth Hormone: A Monozygotic Twin Study Discordant for Spinal Cord Injury	10.1080/10790268.2007.11754579	United States	85	Cross-Sectional	Yes	No	No	No	No	No	No	No			No
Beal	2018	The Journal of Spinal Cord Medicine	Higher dietary intake of vitamin D may influence total cholesterol and carbohydrate profile independent of body composition in men with Chronic Spinal Cord Injury	10.1080/10790268.2017.1361561	United States	100	Randomized Controlled Trial (RCT)	Yes	Yes	Yes	No	No	No	No	No			No
Beck	2014	The Journal of Spinal Cord Medicine	Body composition of women and men withcomplete motor paraplegia	10.1179/2045772313Y.0000000151	United States	86	Cohort	Yes	Yes	Yes	No	No	No	No	No			No
Behnaz	2017	Spinal Cord	Prevalence of androgen deficiency in chronic spinal cord injury patients suffering from erectile dysfunction	10.1038/sc.2017.73	ME	90	Cross-Sectional	No	No	No	No	No	No	No	No			No
Bhambhani	2000	Spinal Cord	Quadriceps muscle deoxygenation during functional electrical stimulation in adults with spinal cord injury	10.1038/sj.sc.3101079	Canada	95	Cross-Sectional	No	No	Yes	No	No	No	No	No			No
Bloomfield	1994	Official Journal of the American College of Sports Medicine	Catecholamine response to exercise and training in individuals with spinal cord injury	10.1249/00005768-199410000-00006	United States	82	Pre-Post Study	Yes	No	No	No	No	No	No	No			No
Bostom	1991	Medicine & Science in Sports & Exercise	Lipid and lipoprotein profiles relate to peak aerobic power in spinal cord injured men	PMID:Â 2056897	United States	91	Cross-Sectional	No	Yes	Yes	No	No	No	No	No			No
Brewster	2020	Clinical Science	Effects of circulating extracellular microvesicles from spinal cord-injured adults on endothelial cell function	10.1042/CS20200047	United States	91	Cross-Sectional	Yes	No	Yes	No	No	No	No	No			No
Brizuela	2020	European Journal of Sport Science	The effect of arm-crank exercise training on power output, spirometric and cardiac function and level of autonomy in persons with tetraplegia	10.1080/17461391.2019.1674927	Europe	90	Pre-Post Study	No	No	Yes	No	No	No	No	No			No
Buchholz	2012	Applied Physiology, Nutrition, and Metabolism	Changes in traditional chronic disease risk factors over time and their relationship with leisure-time physical activity in people living with spinal cord injury	10.1139/h2012-085	Canada	95	Cohort	Yes	No	No	No	No	No	No	No			No
Buchholz	2009	Applied Physiology, Nutrition, and Metabolism	Greater daily leisure time physical activity is associated with lower chronic disease risk in adults with spinal cord injury	10.1139/H09-050	Canada	100	Cross-Sectional	Yes	No	No	No	No	No	No	No			No
Buchholz	2003	Archives of Physical Medicine & Rehabilitation	The Use of Bioelectric Impedance Analysis to Measure Fluid Compartments in Subjects With Chronic Paraplegia	10.1016/s0003-9993(02)04950-x	Canada	100	Cross-Sectional	Yes	Yes	Yes	No	No	No	No	No			No
Buchholz	2003	Obesity	Physical Activity Levels Are Low in Free-Living Adults with Chronic Paraplegia	10.1038/oby.2003.79	Canada	100	Cross-Sectional	No	Yes	Yes	No	No	No	No	No			No
Buchholz	2003	American Journal of Clinical Nutrition	Differences in resting metabolic rate between paraplegic and able-bodied subjects are explained by differences in body composition	10.1093/ajcn/77.2.371	Canada	100	Cross-Sectional	Yes	Yes	Yes	No	No	No	No	No			No
Carvalho	2005	Brazilian Journal of Medical and Biological Research	Response of the arterial blood pressure of quadriplegic patients to treadmill gait training	10.1590/s0100-879x2005000900011	Brazil	95	Pre-Post Study	No	Yes	Yes	No	No	No	No	No			No
Carvalho	2005	Spinal Cord	Metabolic and cardiorespiratory responses of tetraplegic subjects during treadmill walking using neuromuscular electrical stimulation and partial body weight support	10.1038/sj.sc.3101730	Brazil	89	Cross-Sectional	No	Yes	Yes	No	No	No	No	No			No
Cavedon	2021	PeerJ	Body composition and bone mineral density in athletes with a physical impairment	10.7717/peerj.11296	Europe	91	Cross-Sectional	Yes	No	Yes	No	No	No	No	No			No
Cavedon	2020	Disability and Health Journal	Body composition assessment in athletes with physical impairmentwho have been practicing a wheelchair sport regularly and for aprolonged period	10.1016/j.dhjo.2020.100933	Europe	90	Cross-Sectional	Yes	Yes	Yes	No	No	No	No	No			Yes
Cha	2019	Spinal Cord	Spasticity and preservation of skeletal muscle mass in people withspinal cord injury	10.1038/s41393-018-0228-2	Asia	95	Cross-Sectional	Yes	No	No	No	No	No	No	No			No
Chain	2012	European Journal of Applied Physiology	Physical activity benefits bone density and bone-related hormonesin adult men with cervical spinal cord injury	10.1007/s00421-011-2303-7	Brazil	80	Cross-Sectional	Yes	Yes	Yes	No	No	No	No	No			No
Chen	2006	Spinal Cord	Obesity intervention in persons with spinal cord injury	10.1038/sj.sc.3101818	United States	91	Pre-Post Study	Yes	No	Yes	No	No	No	No	No			No
Choi	2020	Journal of Multidisciplinary Healthcare	Effect of Gait Training Program with Mechanical Exoskeleton on Body Composition of Paraplegics	10.2147/JMDH.S285682	Asia	75	Cohort	Yes	Yes	Yes	No	No	No	No	No			No
Chopra	2018	The Journal of Spinal Cord Medicine	Cardiovascular disease risk in individuals with chronic spinal cord injury: Prevalence of untreated risk factors and poor adherence to treatment guidelines	10.1080/10790268.2016.1140390	Canada	100	Cross-Sectional	Yes	Yes	Yes	No	No	No	No	No			No
Chun	2017	Spinal Cord	Estimating the Basal metabolic rate from fat free mass in individuals with motor complete spinal cord injury	10.1038/sc.2017.53	Asia	82	Cross-Sectional	Yes	No	No	No	No	No	No	No			No
Cirnigliaro	2013	The Journal of Spinal Cord Medicine	Prediction of limb lean tissue mass from bioimpedance spectroscopy in persons with chronic spinal cord injury	10.1179/2045772313Y.0000000108	United States	100	Cross-Sectional	Yes	Yes	Yes	No	No	No	No	No			No
Cirnigliaro	2021	Journal of Clinical Densitometry	Predicting Cardiometabolic Risk From Visceral Abdominal Adiposity in Persons With Chronic Spinal Cord Injury	10.1016/j.jocd.2021.03.010	United States	100	Cross-Sectional	Yes	Yes	Yes	No	No	No	No	No	DXA		No
Cirnigliaro	2015	Obesity	Visceral Adiposity in Persons with Chronic Spinal Cord Injury Determined by Dual Energy X-Ray Absorptiometry	10.1002/oby.21194	United States	91	Cross-Sectional	Yes	Yes	Yes	No	No	No	No	No	DXA		No
Claydon	2006	Journal of Spinal Cord Medicine	Cardiovascular Responses to Vibrostimulation for SpermRetrieval in Men With Spinal Cord Injury	10.1080/10790268.2006.11753876	Canada	86	Cohort	No	Yes	Yes	No	No	No	No	No			No
Convertino	1991	The American Journal of Physiology	Impairment of carotid-cardiac vagal baroreflex in wheelchair-dependent quadriplegics	10.1152/ajpregu.1991.260.3.R576	United States	95	Cross-Sectional	No	Yes	Yes	No	No	No	No	No			No
Coutinho	2018	The Journal of Sports Medicine and Physical Fitness	Heart rate response and recovery in wheelchair tetraplegic rugby athletes: a pilot study	10.23736/S0022-4707.17.07539-9	Brazil	100	Cross-Sectional	Yes	Yes	Yes	No	No	No	No	No			Yes
Cragg	2015	Spinal Cord	Optimal scaling of weight and waist circumference to height for adiposity and cardiovascular disease risk in individuals with spinal cord injury	10.1038/sc.2014.165	Canada	91	Cross-Sectional	Yes	No	No	No	No	No	No	No			No
Crisafulli	2009	European Journal of Applied Physiology	Hemodynamic responses to metaboreflex activation: insights from spinal cord-injured humans	10.1007/s00421-009-1045-2	Europe	85	Randomized Controlled Trial (RCT)	No	Yes	Yes	No	No	No	No	No			No
Currie	2019	Spinal Cord	Associations between arterial stiffness and blood pressure fluctuations after spinal cord injury	10.1038/s41393-019-0316-y	United States	86	Cross-Sectional	No	Yes	Yes	No	No	No	No	No			No
Currie	2015	Medicine & Science in Sports & Exercise	Peak Heart Rates and Sympathetic Function in Tetraplegic Nonathletes and Athletes	10.1249/MSS.0000000000000514	Canada	95	Cross-Sectional	No	Yes	Yes	No	No	No	No	No			Yes
Currie	2016	Frontiers in Physiology	Differences in left ventricular global function and mechanics in paralympic athletes with cervical and thoracic spinal cord injuries	10.3389/fphys.2016.00110	Canada	100	Cross-Sectional	No	Yes	Yes	No	No	No	No	No			No
Currie	2015	The Journal of Spinal Cord Medicine	Reliability of the sit-up test in individuals with spinal cord injury	10.1179/2045772315Y.0000000004	Canada	77	Pre-Post Study	No	Yes	Yes	No	No	No	No	No			No
D'Andrea	2020	Journal of Endocrinological Investigation	Metabolic syndrome is the key determinant of impaired vaginal lubrication in women with chronic spinal cord injury	10.1007/s40618-020-01185-w	Europe	100	Cross-Sectional	Yes	No	No	No	No	No	No	No			No
D'Oliveira	2014	The Journal of Spinal Cord Medicine	Physical exercise is associated with better fat mass distribution and lower insulin resistance in spinal cord injured individuals	10.1179/2045772313Y.0000000147	Brazil	82	Cross-Sectional	Yes	Yes	Yes	No	No	No	No	No		IVGTT	No
Dance	2017	The Journal of Spinal Cord Medicine	Exploring daily blood pressure fluctuations and cardiovascular risk among individuals with motor complete spinal cord injury: a pilot study	10.1080/10790268.2016.1236161	Canada	95	Cross-Sectional	No	No	No	No	No	No	No	No			No
Davis	1987	European Journal of Applied Physiology and Occupational Physiology	Cardiac effects of short term arm crank training in paraplegics: echocardiographic evidence	10.1007/BF00696382	Canada	86	Pre-Post Study	No	Yes	Yes	No	No	No	No	No			No
deCarvalho	2006	Artificial Organs	Improvement of Metabolic and Cardiorespiratory Responses Through Treadmill Gait Training With Neuromuscular Electrical Stimulation in Quadriplegic Subjects	10.1111/j.1525-1594.2006.00180.x	Brazil	85	Randomized Controlled Trial (RCT)	No	Yes	Yes	No	No	No	No	No			No
deGroot	2013	Spinal Cord	Longitudinal association between lifestyle and coronary heart disease risk factors among individuals with spinal cord injury	10.1038/sc.2012.153	Europe	82	Cohort	Yes	No	No	No	No	No	No	No			No
Dela	2000	European Journal of Physiology	An intact central nervous system is not necessary for insulin-mediated increases in leg blood flow in humans	10.1007/s004240000444	Europe	100	Cross-Sectional	Yes	No	Yes	No	No	No	No	No		Euglycemic hyperinsulinemic Clamp	No
Dhindsa	2011	The Journal of Spinal Cord Medicine	Muscle spasticity associated with reduced whole-leg perfusion in persons with spinal cord injury	10.1179/2045772311Y.0000000040	United States	95	Cross-Sectional	No	Yes	Yes	No	No	No	No	No			No
Dionyssiotis	2009	Journal of Rehabilitation Research & Development	Influence of neurological level of injury in bones, muscles, and fat in paraplegia	10.1682/jrrd.2008.12.0163	Europe	100	Cross-Sectional	Yes	Yes	Yes	No	No	No	No	No			No
Dionyssiotis	2008	Journal of Clinical Densitometry	Body Composition in Paraplegic Men	10.1016/j.jocd.2008.04.006	Europe	82	Cross-Sectional	Yes	Yes	Yes	No	No	No	No	No			No
Ditor	2004	The Journal of Applied Physiology	Effects of body weight-supported treadmill training on heart rate variabilityand blood pressure variability in individuals with spinal cord injury	10.1152/japplphysiol.01004.2004	Canada	70	Pre-Post Study	No	No	No	No	No	No	No	No			No
Ditor	2005	Spinal Cord	The effects of body-weight supported treadmill training on cardiovascular regulation in individuals with motor-complete SCI	10.1038/sj.sc.3101785	Canada	88	Pre-Post Study	No	No	No	No	No	No	No	No			No
Ditterline	2020	PLOS One	Systolic and diastolic function in chronic spinal cord injury	10.1371/journal.pone.0236490	United States	95	Cross-Sectional	No	No	No	No	No	No	No	No			No
Doherty	2014	Journal of bone and mineral research	Adiponectin Is a Candidate Biomarker of Lower Extremity Bone Density in Men With Chronic Spinal Cord Injury	10.1002/jbmr.2020	United States	95	Cross-Sectional	Yes	No	Yes	No	No	No	No	No			No
Doubelt	2015	Bone Reports	Influences of nutrition and adiposity on bone mineral density in individuals with chronic spinal cord injury: A cross-sectional,observational study	10.1016/j.bonr.2015.02.002	Canada	95	Cross-Sectional	Yes	Yes	Yes	No	No	No	No	No	DXA		No
Driussi	2014	The Journal of Spinal Cord Medicine	Structural and functional left ventricular impairment in subjects with chronic spinal cord injury and no overt cardiovascular disease	10.1179/2045772313Y.0000000161	Europe	91	Cross-Sectional	Yes	Yes	Yes	No	No	No	No	No			No
Edwards	2008	The American Journal of Clinical Nutrition	Visceral adipose tissue and the ratio of visceral to subcutaneous adipose tissue are greater in adults with than in those without spinal cord injury, despite matching waist circumferences	10.1093/ajcn/87.3.600	Canada	95	Cross-Sectional	Yes	Yes	Yes	No	No	No	No	No	CT		No
Egger	2020	Nutrients	Energy Availability in Male and Female Elite Wheelchair Athletes over Seven Consecutive Training Days	10.3390/nu12113262	Europe	68	Cohort	Yes	Yes	Yes	No	No	No	No	No			Yes
Elder	2004	Spinal Cord	Intramuscular fat and glucose tolerance after spinal cord injury Ã¢â‚¬â€œa cross-sectional study	10.1093/ajcn/87.3.600	United States	82	Cross-Sectional	Yes	Yes	Yes	No	No	No	No	No		OGTT	No
Ellenbroek	2015	The Journal of Spinal Cord Medicine	Effects of prandial challenge on triglyceridemia, glycemia, and pro-inflammatory activity in persons with chronic paraplegia	10.1179/2045772314Y.0000000199	United States	77	Cross-Sectional	Yes	No	Yes	No	No	No	No	No		OGTT	No
Emmons	2014	The Journal of Spinal Cord Medicine	The relationship between the postprandial lipemic response and lipid composition in persons with spinal cord injury	10.1179/2045772314Y.0000000231	United States	89	Cross-Sectional	Yes	Yes	Yes	No	No	No	No	No			No
Emmons	2010	Journal of the American College of Nutrition	The Influence of Visceral Fat on the Postprandial Lipemic Response in Men with Paraplegia	10.1038/sc.1992.164	United States	86	Cross-Sectional	No	Yes	Yes	No	No	No	No	No	US		No
Engelke	1994	The American Journal of Physiology	Autonomic functions and orthostatic responses 24 h after acute intense exercise in paraplegic subjects	10.1038/sc.1992.164	United States	77	Cross-over	No	Yes	Yes	No	No	No	No	No			No
Erickson	2017	Muscle & Nerve	ENDURANCE NEUROMUSCULAR ELECTRICAL STIMULATION TRAINING IMPROVES SKELETAL MUSCLE OXIDATIVE CAPACITY IN INDIVIDUALS WITH MOTOR-COMPLETE SPINAL CORD INJURY	10.1152/ajpregu.1994.266.4.R1189	United States	100	Pre-Post Study	Yes	Yes	Yes	No	No	No	No	No	MRI		No
Evans	2021	Archives of Physical Medicine & Rehabilitation	Robotic Locomotor Training Leads to Cardiovascular Changes in Individuals With Incomplete Spinal Cord Injury Over a 24-Week Rehabilitation Period: A Randomized Controlled Pilot Study	10.1002/mus.25393	South Africa	88	Randomized Controlled Trial (RCT)	No	No	No	No	No	No	No	No			No
Farkas	2020	Spinal Cord Series and Cases	Influence of mid and low paraplegia on cardiorespiratory fitness and energy expenditure	10.1016/j.apmr.2021.03.018	United States	100	Cross-Sectional	Yes	Yes	Yes	No	No	No	No	No			No
Farkas	2018	The Journal of Spinal Cord Medicine	The influence of level of spinal cord injury on adipose tissue and its relationship to inflammatory adipokines and cardiometabolic profiles	10.1038/s41394-020-00363-5	United States	100	Cross-Sectional	Yes	Yes	Yes	No	No	No	No	No	MRI	IVGTT	No
Farkas	2019	The Journal of Spinal Cord Medicine	Sex dimorphism in the distribution of adipose tissue and its influence on proinflammatory adipokines and cardiometabolic profiles in motor complete spinal cord injury	10.1080/10790268.2017.1357918	United States	100	Cross-Sectional	Yes	Yes	Yes	No	No	No	No	No	MRI		No
Farkas	2021	Topics in Spinal Cord Injury Rehabilitation	Energy Expenditure, Cardiorespiratory Fitness, and Body Composition Following Arm Cycling or Functional Electrical Stimulation Exercises in Spinal Cord Injury: A 16-Week Randomized Controlled Trial	10.1080/10790268.2018.1436125	United States	100	Randomized Controlled Trial (RCT)	Yes	Yes	Yes	No	No	No	No	No		IVGTT	No
Farkas	2021	Disability and Rehabilitation	Acute exercise improves glucose effectiveness butnot insulin sensitivity in paraplegia	10.46292/sci20-00065	United States	95	Pre-Post Study	Yes	No	No	No	No	No	No	No			No
Farrow	2021	Medicine & Science in Sports & Exercise	A Single Bout of Upper-Body Exercise Has No Effect on Postprandial Metabolism in Persons with Chronic Paraplegia	10.1249/MSS.0000000000002561	Europe	88	Cross-over	Yes	No	No	No	No	No	No	No			No
Faulkner	2021	The Journal of Spinal Cord Medicine	Effects of robotic-assisted gait training on the central vascular health of individuals with spinal cord injury: A pilot study	10.1080/10790268.2019.1656849	Europe	100	Pre-Post Study	No	Yes	Yes	No	No	No	No	No			No
Fernndez	2019	Journal of Neuromuscular Diseases	Low Appendicular Lean Mass Index and Associations with Metabolic and Demographic Parameters in Wheelchair Athletes with Spinal Cord Injury	10.3233/JND-190409	Brazil	73	Cross-Sectional	Yes	No	No	No	No	No	No	No			Yes
Figoni	1990	Journal of American Paraplegic Society	Physiologic Responses of Paraplegics and Quadriplegics to Passive and Active Leg Cycle Ergometry	10.1080/01952307.1990.11735814	United States	77	Cross-Sectional	No	Yes	Yes	No	No	No	No	No			No
Finnie	2008	Spinal Cord	Current coronary heart disease risk assessment tools may underestimate risk in community-dwelling persons with chronicspinal cord injury	10.1038/sc.2008.21	Canada	90	Cross-Sectional	Yes	No	No	No	No	No	No	No			No
Flank	2014	Journal of Rehabilitation Medicine	Self-reported physical activity and risk markers for cardiovascular disease after spinal cord injury	10.2340/16501977-1857	Europe	91	Cross-Sectional	Yes	No	No	No	No	No	No	No			No
Flank	2012	Journal of Rehabilitation Medicine	Prevalence of Risk Factors for Cardiovascular Disease Stratified by Body Mass Index Categories in Patients with Wheelchair-dependent Paraplegia After Spinal Cord Injury.	10.2340/16501977-0964	Europe	86	Cross-Sectional	Yes	No	No	No	No	No	No	No			No
Flueck	2020	Frontiers in Nutrition	Body composition in Swiss Elite Wheelchair Athletes	10.3389/fnut.2020.00001	Europe	91	Cohort	No	Yes	Yes	No	No	No	No	No			Yes
Flueck	2016	PLOS ONE	Acute Effects of Caffeine on Heart Rate Variability, Blood Pressure and Tidal Volume in Paraplegic and Tetraplegix Compared to Able Bodied Individuals: A Randomized, Blinded Trial	10.1371/journal.pone.0165034	Europe	86	Randomized Controlled Trial (RCT)	No	Yes	Yes	No	No	No	No	No			No
Fougere	2016	Journal of Neurotrauma	Reduction in Bladder-Related Autonomic Dysreflexia after OnabotulinumtoxinA Treatment in Spinal Cord Injury	10.1089/neu.2015.4278	Canada	86	Pre-Post Study	Yes	Yes	Yes	No	No	No	No	No			No
Frisbie	2004	Spinal Cord	Microvascular instability in tetraplegic patients: preliminary observations	10.1038/sj.sc.3101586	United States	64	Cross-Sectional	No	No	No	No	No	No	No	No			No
Frisbie	2007	Spinal Cord	Unstable baseline blood pressure in chronic tetraplegia	10.1038/sj.sc.3101920	United States	77	Cross-Sectional	No	No	No	No	No	No	No	No			No
Frost	2005	Archives of Physical Medicine & Rehabilitation	Inflammatory C-Reactive Protein and Cytokine Levels in Asymptomatic People With Chronic Spinal Cord Injury	10.1016/j.apmr.2004.02.009	United States	79	Cross-Sectional	No	No	No	No	No	No	No	No			No
D	2014	Medicine & Science in Sports & Exercise	Physical Activity and Improved Diastolic Function in Spinal CordÃ¢â‚¬â€œInjured Subjects	10.1249/MSS.0000000000000187	Brazil	95	Cross-Sectional	Yes	No	No	No	No	No	No	No			Yes
Garrison	2008	Clinical Neurophysiology	Leg sympathetic response to noxious skin stimuli is similar in high and low level human spinal cord injury	10.1016/j.clinph.2007.10.013	United States	68	Cross-Sectional	No	No	No	No	No	No	No	No			No
Garshick	2011	Physical Medicine and Rehabilitation	Systemic Inflammation and Reduced Pulmonary Function in Chronic Spinal Cord Injury	10.1016/j.pmrj.2011.02.003	United States	86	Cross-Sectional	No	Yes	Yes	No	No	No	No	No			No
Gass	2001	Spinal Cord	Thermoregulatory responses to repeated warm water immersion in subjects who are paraplegic	10.1038/sj.sc.3101117	AZN	75	Pre-Post Study	No	No	Yes	No	No	No	No	No			No
Gater	2019	The Journal of Spinal Cord Medicine	Prevalence of metabolic syndrome in veterans with spinal cord injury	10.1080/10790268.2017.1423266	United States	91	Cross-Sectional	Yes	Yes	Yes	No	No	No	No	No			No
Gater	2021	Topics in Spinal Cord Injury Rehabilitation	Body Composition and Metabolic Assessment After Motor Complete Spinal Cord Injury: Development of a Clinically Relevant Equation to Estimate Body Fat	10.46292/sci20-00079	United States	77	Cross-Sectional	Yes	No	No	No	No	No	No	No			No
Gervasi	2022	European Journal of Physical and Rehabilitation Medicine	Peak oxygen uptake in sportsmen with spinal cord injury: importance of body composition	10.23736/S1973-9087.21.07028-3	Europe	91	Cross-Sectional	Yes	Yes	Yes	No	No	No	No	No			Yes
Ghatas	2020	The Journal of Spinal Cord Medicine	Methodological considerations for near-infrared spectroscopy to assess mitochondrial capacity after spinal cord injury	10.1080/10790268.2019.1631585	United States	82	Cross-Sectional	Yes	No	No	No	No	No	No	No			No
Ghatas	2018	Neural Regeneration Research	Semi-automated segmentation of magnetic resonance images for thigh skeletal muscle and fat using threshold technique after spinal cord injury	10.4103/1673-5374.238623	United States	75	Cross-Sectional	Yes	Yes	Yes	No	No	No	No	No	MRI		No
Gibbons	2016	Spinal Cord	The effect of FES-rowing training on cardiac structure and function: pilot studies in people with spinal cord injury	10.1038/sc.2015.228	Europe	86	Cross-Sectional	Yes	No	Yes	No	No	No	No	No			No
Gibson	2008	Spinal Cord	C-Reactive protein in adults with chronic spinal cord injury: increased chronic inflammation in tetraplegia vs paraplegia	10.1038/sc.2008.32	Canada	100	Cross-Sectional	Yes	Yes	Yes	No	No	No	No	No			No
Gill	2020	PLOS One	Waist circumference cutoff identifying risks of obesity, metabolic syndrome, and cardiovascular disease in men with spinal cord injury	10.1371/journal.pone.0236752	United States	75	Cross-Sectional	Yes	No	Yes	No	No	No	No	No		IVGTT	No
Goh	2018	Spinal Cord	Comparison of diurnal blood pressure and urine production between people with and without chronic spinal cord injury	10.1038/s41393-018-0081-3	AZN	85	Cross-Sectional	No	No	No	No	No	No	No	No			No
Goldstein	2017	Spinal Cord	Clinical factors associated with C-reactive protein in chronic spinal cord injury	10.1038/sc.2017.81	United States	95	Cross-Sectional	Yes	No	No	No	No	No	No	No			No
Gorgey	2015	Archives of Physical Medicine & Rehabilitation	Frequency of Dietary Recalls, Nutritional Assessment, and Body Composition Assessment in Men With Chronic Spinal Cord Injury	10.1016/j.apmr.2015.05.013	United States	82	Cross-Sectional	Yes	No	Yes	No	No	No	No	No			No
Gorgey	2010	Spinal Cord	Oral baclofen administration in persons with chronic spinal cord injury does not prevent the protective effects of spasticity on body composition and glucose homeostasis	10.1038/sc.2009.105	United States	95	Cross-Sectional	Yes	Yes	Yes	No	No	No	No	No			No
Gorgey	2009	The Journal of Spinal Cord Medicine	Relationship of Spasticity to Soft Tissue Body Composition and the Metabolic Profile in Persons With Chronic Motor Complete Spinal Cord Injury	10.1080/10790268.2010.11689669	United States	100	Cross-Sectional	Yes	Yes	Yes	No	No	No	No	No			No
Gorgey	2018	Spinal Cord	Estimates of the precision of regional and whole body composition by dual-energy x-ray absorptiometry in persons with chronic spinal cord injury	10.1038/s41393-018-0079-x	United States	92	Pre-Post Study	Yes	Yes	Yes	No	No	No	No	No			No
Gorgey	2012	Archives of Physical Medicine & Rehabilitation	A Model of Prediction and Cross-Validation of Fat-Free Massin Men With Motor Complete Spinal Cord Injury	10.1016/j.apmr.2012.02.027	United States	92	Cross-Sectional	Yes	No	Yes	No	No	No	No	No			No
Gorgey	2018	PM&R: The Journal of Injury, Function and Rehabilitation	Gender Dimorphism in Central Adiposity May Explain Metabolic Dysfunction After Spinal Cord Injury	10.1016/j.pmrj.2017.08.436	United States	95	Cross-Sectional	Yes	Yes	Yes	No	No	No	No	No		IVGTT	No
Gorgey	2011	American Journal of Physical Medicine and Rehabilitation	A Preliminary Report on the Effects of the Level of Spinal Cord Injury on the Association Between Central Adiposity and Metabolic Profile	10.1016/j.pmrj.2011.01.011	United States	95	Cross-Sectional	Yes	No	No	No	No	No	No	No	MRI		No
Gorgey	2011	Applied Physiology, Nutrition, and Metabolism	Regional and relative adiposity patterns in relation to carbohydrate and lipid metabolism in men with spinal cord injury	10.1139/H10-091	United States	95	Cross-Sectional	Yes	No	No	No	No	No	No	No		OGTT	No
Gorgey	2019	Journal of Neurotrauma	Low-Dose Testosterone and Evoked Resistance Exercise after Spinal Cord Injury on Cardio-Metabolic Risk Factors: An Open-Label Randomized Clinical Trial	10.1089/neu.2018.6136	United States	92	Randomized Controlled Trial (RCT)	Yes	Yes	Yes	No	No	No	No	No			No
Gorgey	2016	PM&R Journal	Acute Responses of Functional Electrical Stimulation Cycling on the Ventilation-to-CO2 Production Ratio and Substrate Utilization After Spinal Cord Injury	10.1016/j.pmrj.2015.10.006	United States	89	Cross-Sectional	Yes	Yes	Yes	No	No	No	No	No			No
Gorgey	2016	The Journal of Spinal Cord Medicine	Longitudinal changes in body composition and metabolic profile between exercise clinical trials in men with chronic spinal cord injury	10.1080/10790268.2016.1157970	United States	95	Cohort	Yes	Yes	Yes	No	No	No	No	No			No
Gorgey	2012	Medicine & Science in Sports & Exercise	Effects of resistance training on adiposity and metabolism after spinal cord injury	10.1249/MSS.0b013e31822672aa	United States	88	Randomized Controlled Trial (RCT)	Yes	No	Yes	No	No	No	No	No	MRI		No
Gorgey	2011	Metabolism	Central adiposity associations to carbohydrate and lipid metabolism in individuals with complete motor spinal cord injury	10.1016/j.metabol.2010.08.002	United States	68	Cross-Sectional	Yes	Yes	Yes	No	No	No	No	No	MRI	OGTT	No
Gorla	2016	Archives of Physical Medicine & Rehabilitation	Impact of Wheelchair Rugby on Body Composition of Subjects With Tetraplegia: A Pilot Study	10.1016/j.apmr.2015.09.007	Brazil	91	Pre-Post Study	Yes	Yes	Yes	No	No	No	No	No			Yes
Graham	2019	Topics in Spinal Cord Injury Rehabilitation	Effects of High-Intensity Interval Training Versus Moderate-Intensity Training on Cardiometabolic Health Markers in Individuals With Spinal Cord Injury: A Pilot Study	10.1310/sci19-00042	United States	86	Randomized Controlled Trial (RCT)	Yes	Yes	Yes	No	No	No	No	No		OGTT	No
Griffin	2009	Journal of Electromyography and Kinesiology	Functional electrical stimulation cycling improves body composition, metabolic and neural factors in persons with spinal cord injury	10.1016/j.jelekin.2008.03.002	United States	91	Cross-Sectional	No	No	Yes	No	No	No	No	No			No
Grimm	1997	The American Journal of Physiology	Sympathovagal balance of the heart in subjects with spinal cord injury	10.1152/ajpheart.1997.272.2.H835	United States	95	Cross-Sectional	Yes	Yes	Yes	No	No	No	No	No			No
Halstead	2010	Spinal Cord	The effects of an anabolic agent on body composition andpulmonary function in tetraplegia: a pilot study	10.1038/sc.2009.82	United States	71	Pre-Post Study	No	Yes	Yes	No	No	No	No	No			No
Han	2016	BMC Neurology	Association of serum myokines and aerobic exercise training in patients with spinal cord injury: an observational study	10.1186/s12883-016-0661-9	Asia	73	Cross-Sectional	Yes	Yes	Yes	No	No	No	No	No			No
Handrakis	2009	Clinical Autonomic Research	Effect of hypotensive challenge on systemic hemodynamics and cerebral blood flow in persons with tetraplegia	10.1007/s10286-008-0496-6	United States	92	Cross-Sectional	Yes	Yes	Yes	No	No	No	No	No			No
Hart	2017	BMC Pulmonary Medicine	FEV1 and FVC and systemic inflammation in a spinal cord injury cohort	10.1186/s12890-017-0459-6	United States	86	Cross-Sectional	Yes	No	No	No	No	No	No	No			No
Hart	2016	The Journal of Spinal Cord Medicine	Cross-sectional associations of pulmonary function with systemic inflammation and oxidative stress in individuals with chronic spinal cord injury	10.1179/2045772315Y.0000000045	United States	95	Cross-Sectional	No	No	No	No	No	No	No	No			No
Hashizaki	2018	International Journal of Hyperthermia	Differences in serum IL-6 response after 1Ã‚Â°C rise in core body temperature in individuals with spinal cord injury and cervical spinal cord injury during local heat stress	10.1080/02656736.2018.1511838	Asia	100	Cross-Sectional	Yes	Yes	Yes	No	No	No	No	No			No
Hetz	2009	Archives of Physical Medicine & Rehabilitation	Increased participation in activities of daily living is associated with lower cholesterol levels in people with spinal cord injury	10.1016/j.apmr.2009.04.021	Canada	100	Cross-Sectional	No	No	No	No	No	No	No	No			No
Hjeltnes	1997	American Journal of Physiology	Improved body composition after 8 wk of electrically stimulated leg cycling in tetraplegic patients	10.1152/ajpregu.1997.273.3.R1072	Europe	82	Pre-Post Study	Yes	Yes	Yes	No	No	No	No	No			No
Hjeltnes	2005	Clinical Endocrinology	Tetraplegic subjects have hyperleptinaemia with marked circadian variation	10.1152/ajpregu.1997.273.3.R1072	Europe	86	Cross-Sectional	Yes	No	No	No	No	No	No	No			No
Hooker	1981	Medicine & Science in Sports & Exercise	The effects of prolonged exercise on spinally injured subjects	10.1080/01952307.1990.11735823	AZN	73	Cross-Sectional	No	No	Yes	No	No	No	No	No			No
Hopman	2002	Journal of Applied Physiology	Increased vascular resistance in paralyzed legs after spinal cord injury is reversible by training	10.1152/japplphysiol.00897.2001	Europe	86	Cross-Sectional	No	Yes	Yes	No	No	No	No	No			No
Hopman	1998	Scandinavian Journal of Rehabilitative Medicine	Blood Redistribution and Circulatory Responses to Submaximal Arm Exercise in Persons with Spinal Cord Injury	10.1080/003655098444101	United States	88	Cross-Sectional	No	No	Yes	No	No	No	No	No			No
Hopman	1994	Paraplegia	Properties of the venous vascular system in the lower extremities of individuals with paraplegia	10.1038/sc.1994.128	Europe	95	Cross-Sectional	No	Yes	Yes	No	No	No	No	No			No
Horiuchi	2021	The Journal of Spinal Cord Medicine	Effects of arm cranking exercise on muscle oxygenation between active and inactive muscles in people with spinal cord injury	10.1080/10790268.2020.1754649	Asia	82	Cross-Sectional	No	Yes	Yes	No	No	No	No	No			No
Horiuchi	2017	Archives of Physical Medicine & Rehabilitation	Arm-Cranking Exercise Training Reduces Plasminogen Activator Inhibitor 1 in People With Spinal Cord Injury	10.1016/j.apmr.2017.02.007	Asia	91	Pre-Post Study	No	Yes	Yes	No	No	No	No	No			No
Houtman	2000	Spinal Cord	Systemic circulation and cerebral oxygenation during head-up tilt in spinal cord injured individuals	10.1038/sj.sc.3100970	Europe	100	Cross-Sectional	No	No	Yes	No	No	No	No	No			No
Houtman	2000	American Journal of Physical Medicine and Rehabilitation	Blood volume and hemoglobin after spinal cord injury	10.1097/00002060-200005000-00008	Europe	77	Cross-Sectional	No	Yes	Yes	No	No	No	No	No			No
Houtman	2000	Clinical Autonomic Research	Sympathetic nervous system activity and cardiovascular homeostatis during head-up tilt in patients with spinal cord injuries	10.1007/BF02291358	Europe	95	Cross-Sectional	No	No	No	No	No	No	No	No			No
Hubli	2014	The Journal of Spinal Cord Medicine	Physical exercise improves arterial stiffness after spinal cord injury	10.1179/2045772314Y.0000000232	Canada	100	Cross-Sectional	No	Yes	Yes	No	No	No	No	No			Yes
Igawa	2003	BJU International	The role of capsaicin-sensitive afferents in autonomic dysreflexia in patients with spinal cord injury	10.1046/j.1464-410x.2003.04171.x	Asia	73	Pre-Post Study	No	No	No	No	No	No	No	No			No
Inayama	2014	Spinal Cord	Associations between abdominal visceral fat and surrogate measures of obesity in Japanese men with spinal cord injury	10.1038/sc.2014.162	Asia	91	Cross-Sectional	Yes	Yes	Yes	No	No	No	No	No	CT		No
Inskip	2017	PLOS One	Dynamic wheelchair seating positions impact cardiovascular function after spinal cord injury	10.1371/journal.pone.0180195	Canada	100	Cross-Sectional	No	Yes	Yes	No	No	No	No	No			No
Inukai	2006	Acta Medica Okayama	Assessment of Total and Segmental Body Composition in spinal Cord-Injured Athletes in Okayama Prefecture of Japan	10.18926/AMO/30736	Asia	86	Cross-Sectional	Yes	Yes	Yes	No	No	No	No	No			Yes
Itoh	2018	Journal of Physiological Anthropology	Characteristics of cardiovascular responses to an orthostatic challenge in trained spinal cord-injured individuals	10.1186/s40101-018-0182-x	Asia	96	Cross-Sectional	No	No	Yes	No	No	No	No	No			Yes
Jacobs	2013	The Journal of Spinal Cord Medicine	Heavy reliance on carbohydrate across a wide range of exercise intensities during voluntary arm ergometry in persons with paraplegia	10.1179/2045772313Y.0000000123	United States	77	Cross-Sectional	No	Yes	Yes	No	No	No	No	No			No
Janssen	1994	Medicine & Science in Sports & Exercise	Physical strain in daily life of wheelchair users with spinal cord injuries	10.1249/00005768-199406000-00002	Europe	100	Cross-Sectional	No	No	Yes	No	No	No	No	No			No
Janssen	1997	Archives of Physical Medicine & Rehabilitation	Coronary heart disease risk indicators, aerobic power, and physical activity in men with spinal cord injuries	10.1016/s0003-9993(97)90076-9	Europe	95	Cross-Sectional	Yes	No	Yes	No	No	No	No	No			No
Javierre	2005	Spinal Cord	Continual supplementation with n-3 fatty acids does not modify plasma lipid profile in spinal cord injury patients	10.1038/sj.sc.3101762	Europe	100	Pre-Post Study	No	No	No	No	No	No	No	No			No
Jeon	2010	Archives of Physical Medicine & Rehabilitation	Reduced Plasma Glucose and Leptin After 12 Weeks of Functional Electrical StimulationÃ¢â‚¬â€œRowing Exercise Training in Spinal Cord Injury Patients	10.1016/j.apmr.2010.08.024	Canada	75	Pre-Post Study	No	Yes	Yes	No	No	No	No	No			No
Jeon	2002	Spinal Cord	Improved glucose tolerance and insulin sensitivity after electrical stimulation-assisted cycling in people with spinal cord injury	10.1038/sj.sc.3101260	Canada	92	Pre-Post Study	Yes	Yes	Yes	No	No	No	No	No		OGTT	No
Jones	2019	Journal of Spinal Cord Medicine	Plasma fatty acids as markers for desaturase and elongase activities in spinal cord injured males	10.1080/10790268.2017.1405154	AZN	100	Cross-Sectional	Yes	Yes	Yes	No	No	No	No	No			No
Jones	2003	Archives of Physical Medicine & Rehabilitation	Healthy body mass index values often underestimate body fat in men with spinal cord injury	10.1016/s0003-9993(03)00045-5	AZN	100	Cross-Sectional	Yes	Yes	Yes	No	No	No	No	No			No
Jones	2004	Metabolism	Factor Analysis of the Metabolic Syndrome in Spinal Cord-Injured Men	10.1016/j.metabol.2004.04.013	AZN	100	Cross-Sectional	No	No	No	No	No	No	No	No		OGTT	No
Jonkers	2011	American Journal of Physiology - Endocrinology and Metabolism	Myofibrillar distribution of succinate dehydrogenase activity and lipid stores differs in skeletal muscle tissue of paraplegic subjects	10.1152/ajpendo.00270.2011	Europe	95	Cross-Sectional	Yes	Yes	Yes	No	No	No	No	No		OGTT	No
Jorgensen	2019	Physical Medicine and Rehabilitation	Cardiovascular Risk Factors Among Older Adults With Long-Term Spinal Cord Injury	10.1016/j.pmrj.2018.06.008	Europe	95	Cohort	Yes	No	No	No	No	No	No	No			No
Jorgensen	2019	Spinal Cord	Associations between leisure time physical activity and cardiovascular risk factors among older adults with long-term spinal cord injury	10.1038/s41393-018-0233-5	Europe	95	Cross-Sectional	Yes	No	No	No	No	No	No	No			No
Jung	2017	Spinal Cord	Severe spasticity in lower extremities is associated with reduced adiposity and lower fasting plasma glucose level in persons with spinal cord injury	10.1038/sc.2016.132	Asia	100	Cross-Sectional	Yes	No	No	No	No	No	No	No			No
Karlsson	1997	Metabolism	Regulation of Lipolysis by the Sympathetic Nervous System: A Microdialysis Study in Normal and Spinal Cord-Injured Subjects	10.1016/s0026-0495(97)90053-6	Europe	95	Cohort	No	No	Yes	No	No	No	No	No			No
Karlsson	1998	Brain	Regional sympathetic function in high spinal cord injury during mental stress and autonomic dysreflexia	10.1093/brain/121.9.1711	Europe	80	Cohort	No	No	Yes	No	No	No	No	No			No
Katzelnick	2019	American Journal of Hypertension	Blood pressure instability in persons with SCI: evidence from a 30-day home monitoring observation	10.1093/ajh/hpz089	United States	91	Cohort	Yes	No	No	No	No	No	No	No			No
Kemp	2000	The Journal of Spinal Cord Medicine	The Relationships Among Serum Lipid Levels, Adiposity, And Depressive Symptomatology In Persons Aging With Spinal Cord Injury	10.1080/10790268.2000.11753528	United States	91	Cross-Sectional	Yes	No	No	No	No	No	No	No			No
Kessler	1986	The American Journal of Cardiology	Cardiovascular Findings in Quadriplegic and Paraplegic Patients and in Normal Subject	10.1016/0002-9149(86)90027-5	United States	100	Cross-Sectional	No	No	No	No	No	No	No	No			No
Kim	2015	Archives of Physical Medicine & Rehabilitation	Effects of a 6-Week Indoor Hand-Bike Exercise Program on Health and Fitness Levels in People With Spinal Cord Injury: A Randomized Controlled Trial Study	10.1016/j.apmr.2015.07.010	Asia	88	Randomized Controlled Trial (RCT)	Yes	Yes	Yes	No	No	No	No	No			No
Kim	2014	Spinal Cord	A six-week motor-driven functional electronic stimulation rowing program improves muscle strength and body composition in people with spinal cord injury: a pilot study	10.1038/sc.2014.76	United States	91	Pre-Post Study	Yes	Yes	Yes	No	No	No	No	No			No
King	1994	Chest	Exertional Hypotension in Spinal Cord Injury	10.1378/chest.106.4.1166	United States	100	Cross-Sectional	No	No	Yes	No	No	No	No	No			No
Kirshblum	2002	Archives of Physical Medicine & Rehabilitation	Silent autonomic dysreflexia during a routine bowel program in persons with traumatic spinal cord injury: a preliminary study	10.1053/apmr.2002.36070	United States	82	Cross-Sectional	No	No	No	No	No	No	No	No			No
Kjaer	1996	American Journal of Physiology	Regulation of glucose turnover and hormonal responses during electrical cycling in tetraplegic humans	10.1152/ajpregu.1996.271.1.R191	United States	100	Cross-Sectional	No	Yes	Yes	No	No	No	No	No			No
Kjaer	1999	Journal of Applied Physiology	Heart rate during exercise with leg vascular occlusion in spinal cord-injured humans	10.1152/jappl.1999.86.3.806	Europe	100	Cross-over	No	Yes	Yes	No	No	No	No	No			No
Kooijman	2007	Journal of Applied Physiology	Local vasoconstriction in spinal cord-injured and able-bodied individuals	10.1152/japplphysiol.00053.2007	Europe	100	Cross-over	No	Yes	Yes	No	No	No	No	No			No
Kooijman	2003	Circulation	Preserved alpha-adrenergic tone in the leg vascular bed of spinal cord-injured individuals	10.1161/01.CIR.0000096480.55857.3C	Europe	91	Cross-Sectional	No	No	Yes	No	No	No	No	No			No
Kouda	2012	European Journal of Applied Physiology	Does 20-min arm crank ergometer exercise increase plasma interleukin-6 in individuals with cervical spinal cord injury?	10.1007/s00421-011-2004-2	Asia	91	Cross-Sectional	No	Yes	Yes	No	No	No	No	No			No
Koury	2013	Spinal Cord	Time of physical exercise practice after injury in cervical spinal cord-injured men is related to the increase in insulin sensitivity	10.1038/sc.2012.85	Brazil	91	Cross-Sectional	Yes	Yes	Yes	No	No	No	No	No			No
Koutrakis	2019	Spinal Cord	Vitamin D, diet, and lifestyle in a chronic SCI population	10.1038/s41393-018-0148-1	United States	91	Cross-Sectional	Yes	No	No	No	No	No	No	No			No
Krum	1992	Paraplegia	Risk factors for cardiovascular disease in chronic spinal cord injury patients	10.1038/sc.1992.87	AZN	86	Cross-Sectional	No	No	No	No	No	No	No	No			No
Krum	1991	Clinical Science	Diurnal blood pressure variation in quadriplegic chronic spinal cord injury patients	10.1042/cs0800271	AZN	82	Cross-Sectional	No	No	No	No	No	No	No	No			No
LaFavor	2011	Spinal Cord	Serum hsCRP and visfatin are elevated and correlate to carotid arterial stiffness in spinal cord-injured subjects	10.1038/sc.2011.56	United States	90	Cross-Sectional	Yes	Yes	Yes	No	No	No	No	No			No
LaFountaine	2018	Spinal Cord	Establishing a threshold to predict risk of cardiovascular disease from the serum triglyceride and high-density lipoprotein concentrations in persons with spinal cord injury	10.1038/s41393-018-0187-7	United States	91	Cross-Sectional	Yes	No	No	No	No	No	No	No			No
LaFountaine	2017	PLoS ONE	Effect of functional sympathetic nervous system impairment of the liver and abdominal visceral adipose tissue on circulating triglyceride-rich lipoproteins	10.1371/journal.pone.0173934	United States	100	Cohort	Yes	Yes	Yes	No	No	No	No	No	DXA		No
LaFountaine	2013	Pharmazie	Acute nitric oxide synthase inhibition and cardiac conduction in personswith spinal cord injury: a short report	PMID: 23700789	United States	75	Cross-Sectional	Yes	Yes	Yes	No	No	No	No	No			No
LaFountaine	2013	Neuroendocrinology	Testosterone replacement therapy improves QTaVI in hypogonadal men with spinal cord injury	10.1159/000347070	United States	77	Pre-Post Study	Yes	Yes	Yes	No	No	No	No	No			No
Laskin	1993	Paraplegia	Electrical stimulation-assisted rowing exercise in spinal cord injured people. A pilot study	10.1038/sc.1993.87	Canada	86	Cross-Sectional	No	No	No	No	No	No	No	No			No
Lee	2017	Annals of Rehabilitation Medicine	Hemodynamic Adaptations to Regular Exercise in People With Spinal Cord Injury	10.5535/arm.2017.41.1.25	Asia	95	Cohort	Yes	No	No	No	No	No	No	No			No
LeggDitterline	2020	Experimental Physiology	Epidural stimulation for cardiovascular function increases lower limb lean mass in individuals with chronic motor complete spinal cord injury	10.1113/EP088876	United States	85	Pre-Post Study	No	No	Yes	No	No	No	No	No			No
Legramante	2001	Circulation	Positive and Negative Feedback Mechanisms in the NeuralRegulation of Cardiovascular Function in Healthy and Spinal CordÃ¢â‚¬â€œInjured Humans	10.1161/01.cir.103.9.1250	Europe	86	Cross-Sectional	No	No	No	No	No	No	No	No			No
Leicht	2015	European Journal of Applied Physiology	Hot water immersion induces an acute cytokine response in cervical spinal cord injury	10.1007/s00421-015-3206-9	Asia	95	Cross-Sectional	No	Yes	Yes	No	No	No	No	No			No
Lewis	2010	Hormone and Metabolic Research	Corticosteroid-binding Globulin, Cortisol, Free Cortisol, and Sex Hormone-binding Globulin Responses Following Oral Glucose Challenge in Spinal Cord-injured and Able-bodied Men	10.1055/s-0030-1265128	AZN	95	Cohort	Yes	No	No	No	No	No	No	No		OGTT	No
Li	2021	Journal of the Academy of Nutrition and Dietetics	Limited Association between the Total Healthy Eating Index-2015 Score and Cardiovascular Risk Factors in Individuals with Long-Standing Spinal Cord Injury: An Exploratory Study	10.1016/j.jand.2021.04.010	United States	85	Cross-Sectional	No	No	No	No	No	No	No	No			No
Li	2022	Archives of Physical Medicine & Rehabilitation	Gut microbiome composition and serum metabolome profile among individuals with spinal cord injury and normal glucose tolerance or prediabetes/type 2 diabetes	10.1016/j.apmr.2021.03.043	United States	86	Cross-Sectional	No	No	No	No	No	No	No	No		OGTT	No
Li	2018	Physiological Reports	A high-protein diet or combination exercise training to improve metabolic health in individuals with long-standing spinal cord injury: a pilot randomized study	10.14814/phy2.13813	United States	79	Randomized Controlled Trial (RCT)	No	No	Yes	No	No	No	No	No		OGTT	No
Liang	2007	Archives of Physical Medicine & Rehabilitation	Different Risk Factor Patterns for Metabolic Syndrome in MenWith Spinal Cord Injury Compared With Able-Bodied MenDespite Similar Prevalence Rates	10.1016/j.apmr.2007.05.023	United States	100	Cross-Sectional	Yes	Yes	Yes	No	No	No	No	No			No
Liang	2008	Archives of Physical Medicine & Rehabilitation	Elevated C-Reactive Protein Associated With Decreased High-Density Lipoprotein Cholesterol in Men With Spinal Cord Injury	10.1016/j.apmr.2007.08.121	United States	100	Cross-Sectional	No	No	Yes	No	No	No	No	No			No
Lieberman	2014	Topics in Spinal Cord Injury Rehabilitation	Dietary Intake Relative to Cardiovascular Disease Risk Factors in Individuals With Chronic Spinal Cord Injury: A Pilot Study	10.1310/sci2002-127	United States	95	Cross-Sectional	Yes	No	No	No	No	No	No	No			No
Lieberman	2011	The Journal of Spinal Cord Medicine	Adherence with the National Cholesterol Education Program guidelines in men with chronic spinal cord injury	10.1179/107902610x12883422813589	United States	90	Cross-Sectional	No	No	No	No	No	No	No	No			No
Liu	2007	The Kaohsiung journal of medical sciences	Effects of Functional Electrical Stimulation on Peak Torque and Body Composition in Patients with Incomplete Spinal Cord Injury	10.1016/s1607-551x(09)70403-6	Asia	71	Pre-Post Study	Yes	No	Yes	No	No	No	No	No			No
Lucci	2020	Spinal Cord	Clinical recommendations for use of lidocaine lubricant during bowel care after spinal cord injury prolong care routines and worsen autonomic dysreflexia: results from a randomised clinical trial	10.1038/s41393-019-0381-2	Canada	100	Cross-over	No	No	No	No	No	No	No	No			No
Ma	2021	Spinal Cord	Accuracy of bioelectrical impedance analysis and skinfold thickness in the assessment of body composition in people with chronic spinal cord injury	10.1038/s41393-021-00682-w	Europe	95	Cross-Sectional	Yes	Yes	Yes	No	No	No	No	No			No
Machac	2016	The Journal of Spinal Cord Medicine	Cardiovascular response to peak voluntary exercise in males with cervical spinal cord injury	10.1080/10790268.2015.1126939	Europe	95	Cross-Sectional	No	Yes	Yes	No	No	No	No	No			No
Mackiewicz-Milewska	2021	The Journal of Spinal Cord Medicine	Hemostatic parameters in patients with spinal cord injury in subacute and chronic phase of the rehabilitation	10.1080/10790268.2019.1708600	Europe	91	Cross-Sectional	No	No	No	No	No	No	No	No			No
Maggioni	2012	Spinal Cord	Heart adaptations to long-term aerobic training in paraplegic subjects: an echocardiographic study	10.1038/sc.2011.189	Europe	95	Cross-Sectional	Yes	Yes	Yes	No	No	No	No	No			No
Malek	2019	Research Quarterly for Exercise and Sport	Accuracy of Impedance Cardiography for Hemodynamic Assessment During Rest and Exercise in Wheelchair Rugby Players	10.1080/02701367.2019.1600651	Europe	86	Cross-Sectional	Yes	Yes	Yes	No	No	No	No	No			Yes
Manns	2005	Archives of Physical Medicine & Rehabilitation	Fitness, Inflammation, and the Metabolic Syndrome in Men With Paraplegia	10.1016/j.apmr.2004.11.020	United States	91	Cross-Sectional	No	Yes	Yes	No	No	No	No	No		OGTT	No
Martin-Manjarres	2022	International Journal of Sport Nutrition and Exercise Metabolism	Increased Fat Oxidation During Arm Cycling Exercise in Adult Men With Spinal Cord Injury Compared With Noninjured Controls	10.1123/ijsnem.2021-0143	Europe	90	Cross-Sectional	No	Yes	Yes	No	No	No	No	No			No
Matos-Souza	2011	Spinal Cord	Altered left ventricular diastolic function in subjects with spinal cord injury	10.1038/sc.2010.88	Brazil	95	Cross-Sectional	Yes	No	No	No	No	No	No	No			No
McCauley	2020	Journal of Clinical Densitometry	Measurement of Visceral Adipose Tissue in Persons With Spinal Cord Injury by Magnetic Resonance Imaging and Dual X-Ray Absorptiometry: Generation and Application of a Predictive Equation	10.1016/j.jocd.2018.12.003	United States	85	Cohort	Yes	Yes	Yes	No	No	No	No	No	DXA		No
McMillan	2021	Frontiers in Physiology	Effect of Paraplegia on the Time Course of Exogenous Fatty Acid Incorporation Into the Plasma Triacylglycerol Pool in the Postprandial State	10.3389/fphys.2021.626003	United States	86	Cross-Sectional	Yes	Yes	Yes	No	No	No	No	No			No
McMillan	2021	Medicine & Science in Sports & Exercise	Effects of exercise mode on postprandial metabolism in humans with chronic paraplegia	10.1249/MSS.0000000000002593	United States	92	Cross-over	No	Yes	Yes	No	No	No	No	No			No
Melchiorri	2007	Functional Neurology	Use of vibration exercise in spinal cord injury patients who regularly practise sport	PMID: 17925164	Europe	64	Cross-Sectional	No	No	Yes	No	No	No	No	No			No
Millar	2009	Autonomic Neuroscience: Basic and Clinical	Effects of short-term training on heart rate dynamics in individuals with spinal cord injury	10.1016/j.autneu.2009.03.012	Canada	88	Cross-over	No	No	No	No	No	No	No	No			No
Miyahara	2008	Journal of bone and mineral metabolism	Effect of sports activity on bone mineral density in wheelchair athletes	10.1007/s00774-007-0789-1	Asia	73	Cross-Sectional	Yes	Yes	Yes	No	No	No	No	No			Yes
Miyatani	2017	European Journal of Preventive Cardiology	Association between abnormal arterial stiffness and cardiovascular risk factors in people with chronic spinal cord injury	10.1177/2047487316687426	Canada	95	Cross-Sectional	Yes	Yes	Yes	No	No	No	No	No			No
Miyatani	2008	Journal of Spinal Cord Medicine	Pulse Wave Velocity for Assessment of Arterial Stiffness Among People With Spinal Cord Injury: A Pilot Study	10.1080/10790268.2009.11760755	Canada	100	Cross-Sectional	Yes	Yes	Yes	No	No	No	No	No			No
Mizushima	2005	Archives of Physical Medicine & Rehabilitation	Carotid Artery Flow Volume and Velocity by Duplex Sonography in Men With Chronic Low Thoracic and Lumbar Spinal Cord Injury	10.1016/j.apmr.2004.06.066	Asia	82	Cross-Sectional	Yes	Yes	Yes	No	No	No	No	No			No
Mizushima	2003	Archives of Physical Medicine & Rehabilitation	Cardiovascular and Endocrine Responses During the Cold Pressor Test in Subjects With Cervical Spinal Cord Injuries	10.1053/apmr.2003.50072	Asia	95	Pre-Post Study	No	No	No	No	No	No	No	No			No
Modlesky	2001	Medicine & Science in Sports & Exercise	Insulin action and long-term electrically induced training in individuals with spinal cord injuries	10.1359/JBMR.0301208	Europe	95	Pre-Post Study	No	No	Yes	No	No	No	No	No			No
Mogharnasi	2019	Disability and Health Journal	Effects of upper-body resistance exercise training on serum nesfatin-1 level, insulin resistance, and body composition in obese paraplegic men	10.1016/j.dhjo.2018.07.003	ME	75	Randomized Controlled Trial (RCT)	Yes	Yes	Yes	No	No	No	No	No			No
Mohammadi	2015	Spinal Cord	The effect of alpha-lipoic acid (ALA) supplementation on cardiovascular risk factors in men with chronic spinal cord injury: a clinical trial	10.1038/sc.2015.35	ME	93	Randomized Controlled Trial (RCT)	Yes	Yes	Yes	No	No	No	No	No			No
Mohr	2001	Medicine & Science in Sports & Exercise	Insulin action and long-term electrically induced training in individuals with spinal cord injuries	10.1097/00005768-200108000-00001	Europe	79	Pre-Post Study	No	No	Yes	No	No	No	No	No		OGTT	No
Mojtahedi	2008	Spinal Cord	The association between regional body composition and metabolic outcomes in athletes with spinal cord injury	10.1038/sj.sc.3102076	United States	100	Cross-Sectional	Yes	Yes	Yes	No	No	No	No	No		OGTT	Yes
Mojtahedi	2009	Spinal Cord	Body composition assessment in athletes with spinal cord injury: comparison of field methods with dual-energy X-ray absorptiometry	10.1038/sc.2009.20	United States	90	Cross-Sectional	Yes	Yes	Yes	No	No	No	No	No			Yes
Monroe	1998	American Journal of Clinical Nutrition	Lower daily energy expenditure as measured by a respiratory chamber in subjects with spinal cord injury compared with control subjects	10.1093/ajcn/68.6.1223	United States	86	Cross-Sectional	No	Yes	Yes	No	No	No	No	No			No
Montesinos-Magraner	2018	Spinal Cord	Comorbidity and physical activity in people with paraplegia:a descriptive cross-sectional study	10.1038/sc.2017.90	Europe	91	Cross-Sectional	Yes	Yes	Yes	No	No	No	No	No			No
Morse	2016	Osteoporosis International	Wheelchair use and lipophilic statin medications may influence bone loss in chronic spinal cord injury: findings from the FRASCI-bone loss study	10.1007/s00198-016-3678-4	United States	95	Cohort	Yes	No	Yes	No	No	No	No	No			No
Morse	2008	Archives of Physical Medicine & Rehabilitation	Association Between Mobility Mode and C-Reactive Protein Levels in Men With Chronic Spinal Cord Injury	10.1016/j.apmr.2007.09.046	United States	91	Cross-Sectional	Yes	No	No	No	No	No	No	No			No
Mukherjee	2001	Clinical Rehabilitation	Physical fitness training for wheelchair ambulation by the arm crank propulsion technique	10.1191/026921501666069173	Asia	82	Cohort	No	Yes	Yes	No	No	No	No	No			No
Mukherjee	2009	Disability and Rehabilitation	Evaluation of ambulatory performance of the arm propelled three-wheeled chair using heart rate as a control index	10.1080/09638280050045947	Asia	68	Cross-over	No	Yes	Yes	No	No	No	No	No			No
Muraki	1996	European Journal of Applied Physiology	Cardiovascular and respiratory responses to passive leg cycle exercise in people with spinal cord injuries	10.1007/BF00376490	Asia	95	Cross-Sectional	No	Yes	Yes	No	No	No	No	No			No
Myers	2012	Journal of Rehabilitation Research & Development	Effects of customized risk reduction program on cardiovascular risk in males with spinal cord injury	PMID: 27648172	United States	91	Pre-Post Study	Yes	Yes	Yes	No	No	No	No	No			No
Myers	2010	Spinal Cord	Post-exercise heart rate recovery in individuals with spinal cord injury	10.1038/sc.2009.196	United States	85	Cohort	Yes	Yes	Yes	No	No	No	No	No			No
Nash	1995	Paraplegia	Effects of electrically-stimulated exercise and passive motion on echocardiographically-derived wall motion and cardiodynamic function in tetraplegic person	10.1038/sc.1995.20	United States	86	Pre-Post Study	No	No	No	No	No	No	No	No			No
Nash	1991	Paraplegia	Reversal Atrophy Exercise of Adaptive Left Ventricular Following Electrically-stimulated Training in Human Tetraplegics	10.1038/sc.1991.87	United States	91	Pre-Post Study	No	No	No	No	No	No	No	No			No
Nash	2007	Archives of Physical Medicine & Rehabilitation	A Guideline-Driven Assessment of Need for Cardiovascular Disease Risk Intervention in Persons With Chronic Paraplegia	10.1016/j.apmr.2007.02.031	United States	91	Cross-Sectional	No	No	No	No	No	No	No	No			No
Nash	2016	Archives of Physical Medicine & Rehabilitation	Cardiometabolic Syndrome in People With Spinal Cord Injury/Disease: Guideline-Derived and Nonguideline Risk Components in a Pooled Sample	10.1016/j.apmr.2016.07.002	United States	91	Cross-Sectional	Yes	No	No	No	No	No	No	No			No
Neto	2011	The Journal of Spinal Cord Medicine	Body composition modifications in people with chronic spinal cord injury after supervised physical activity	10.1179/2045772311Y.0000000038	Brazil	90	Pre-Post Study	No	Yes	Yes	No	No	No	No	No			No
Nightingale	2018	Medicine & Science in Sports & Exercise	Predicting basal metabolic rate in men with motor complete spinal cord injury	10.1249/MSS.0000000000001548	United States	95	Cross-Sectional	No	Yes	Yes	No	No	No	No	No			No
Nightingale	2019	The Journal of Spinal Cord Medicine	Biomarkers of cardiometabolic health are associated with body composition characteristics but not physical activity in persons with spinal cord injury	10.1080/10790268.2017.1368203	Europe	89	Cross-Sectional	Yes	No	Yes	No	No	No	No	No			No
Nightingale	2017	Medicine & Science in Sports & Exercise	Impact of Exercise on Cardiometabolic Component Risks in Spinal Cord-injured Humans	10.1249/MSS.0000000000001390	Europe	75	Randomized Controlled Trial (RCT)	No	Yes	Yes	No	No	No	No	No	DXA	OGTT	No
Nightingale	2020	Physiology & Behavior	Diverse cognitive impairment after spinal cord injury is associated with orthostatic hypotension symptom burden	10.1016/j.physbeh.2019.112742	Canada	90	Cross-Sectional	No	No	No	No	No	No	No	No			No
Noreau	1992	Paraplegia	Return to work after spinal cord injury: the potential contribution of physical fitness	10.1038/sc.1992.116	Canada	95	Cross-Sectional	Yes	No	Yes	No	No	No	No	No			No
O'Brien	2017	European Journal of Applied Physiology	Skeletal muscle mitochondrial mass is linked to lipid and metabolic profile in individuals with spinal cord injury	10.1007/s00421-017-3687-9	United States	91	Cross-Sectional	Yes	Yes	Yes	No	No	No	No	No			No
O'Brien	2018	Spinal Cord	Plasma adiponectin levels are correlated with body composition, metabolic profiles, and mitochondrial markers in individuals with chronic spinal cord injury	10.1038/s41393-018-0089-8	United States	91	Cross-Sectional	Yes	No	No	No	No	No	No	No			No
O'Brien	2017	Physiological Reports	Mitochondrial mass and activity as a function of body composition in individuals with spinal cord injury	10.14814/phy2.13080	United States	73	Cross-Sectional	Yes	Yes	Yes	No	No	No	No	No	DXA		No
Ogata	2012	Clinical Autonomic Research	Limb oxygenation during the cold pressor test in spinal cord-injured humans	10.1007/s10286-011-0143-5	Asia	86	Cross-Sectional	No	Yes	Yes	No	No	No	No	No			No
Ogata	2009	Clinical Autonomic Research	Hyperventilation during orthostatic challenge in spinal cord-injured humans	10.1007/s10286-009-0023-4	Asia	77	Cross-Sectional	No	Yes	Yes	No	No	No	No	No			No
Ogawa	2014	Spinal Cord	Elevation of interleukin-6 and attenuation of tumor necrosis factor-a during wheelchair half marathon in athletes with cervical spinal cord injuries	10.1038/sc.2014.88	Asia	86	Cross-Sectional	No	Yes	Yes	No	No	No	No	No			No
Olle	1993	Archives of Physical Medicine & Rehabilitation	Body Composition of Sedentary and Physically Active Spinal Cord Injured Individuals Estimated From Total Body Electrical Conductivity	10.1016/0003-9993(93)90030-e	United States	95	Cross-Sectional	No	No	No	No	No	No	No	No			Yes
Ondrusova	2017	Journal of Neurotrauma	Impaired Baroreflex Function during OrthostaticChallenge in Patients after Spinal Cord Injury	10.1089/neu.2017.4989	Europe	91	Cross-Sectional	Yes	No	No	No	No	No	No	No			No
Otsuka	2008	European Journal of Applied Physiology	Orthostatic influence on heart rate and blood pressure variability in trained persons with tetraplegia	10.1007/s00421-008-0783-x	Asia	80	Cross-Sectional	No	No	No	No	No	No	No	No			Yes
Paim	2019	Journal of Neurotrauma	Circulating microRNAs, Vascular Risk, and Physical Activity in Spinal Cord-Injured Subjects	10.1089/neu.2018.5880	Brazil	91	Cross-Sectional	Yes	No	No	No	No	No	No	No			No
Paim	2013	Atherosclerosis	Oxidized low-density lipoprotein, matrix-metalloproteinase-8 and carotid atherosclerosis in spinal cord injured subjects	10.1016/j.atherosclerosis.2013.10.005	Brazil	100	Cross-Sectional	Yes	No	No	No	No	No	No	No			Yes
Park	2022	The Journal of Spinal Cord Medicine	Ibuprofen use is associated with reduced C-reactive protein and interleukin-6 levels in chronic spinal cord injury	10.1080/10790268.2020.1773029	United States	91	Cross-Sectional	Yes	No	No	No	No	No	No	No			No
Park	2018	PLOS One	Associations between lean mass and leptin in men with chronic spinal cord injury: Results from the FRASCI-muscle study	10.1371/journal.pone.0198969	United States	94	Cross-Sectional	Yes	No	No	No	No	No	No	No			No
Pelletier	2016	Archives of Physical Medicine & Rehabilitation	Sarcopenic Obesity in Adults With Spinal Cord Injury:A Cross-Sectional Study	10.1016/j.apmr.2016.04.026	Canada	95	Cross-Sectional	Yes	Yes	Yes	No	No	No	No	No	DXA		No
Pelletier	2018	Applied Physiology, Nutrition, and Metabolism	Participation in moderate-to-vigorous leisure time physical activity is related to decreased visceral adipose tissue in adults with spinal cord injury	10.1139/apnm-2017-0304	Canada	100	Cross-Sectional	Yes	Yes	Yes	No	No	No	No	No	DXA		No
Pelly	2018	The Journal of Spinal Cord Medicine	Resting energy expenditure in male athletes with a spinal cord injury	10.1080/10790268.2017.1317060	AZN	78	Cross-Sectional	No	Yes	Yes	No	No	No	No	No			Yes
Perret	2011	The Journal of Spinal Cord Medicine	Comparison of nutritional intake between individuals with acute and chronic spinal cord injury	10.1179/2045772311Y.0000000026	Europe	77	Cross-Sectional	Yes	Yes	Yes	No	No	No	No	No			No
Petrofsky	2002	European Journal of Applied Physiology	The effect of ageing in spinal cord injured humans on the blood pressure and heart rate responses during fatiguing isometric exercise	10.1007/s00421-002-0588-2	United States	95	Cross-Sectional	No	No	Yes	No	No	No	No	No			No
Phillips	2012	Medicine & Science in Sports & Exercise	Aortic stiffness increased in spinal cord injury when matched for physical activity	10.1249/MSS.0b013e3182632585	Canada	86	Cross-Sectional	Yes	Yes	Yes	No	No	No	No	No			No
Pithon	2015	Arquivos de Neuro-Psiquiatria	Artificial gait in complete in spinal cord injured subjects: how to assess clinical performance	10.1590/0004-282X20140205	Brazil	70	Cross-over	No	Yes	Yes	No	No	No	No	No			No
Radulovic	2015	Journal of Breath Research	Biomarkers of inflammation in persons with chronic tetraplegia	10.1088/1752-7155/9/3/036001	United States	77	Cohort	Yes	Yes	Yes	No	No	No	No	No			No
Ramkrapes	2021	BioMed Research International	Higher Physical Activity Level Improves Leptin Concentrations in Spinal Cord Injury Subjects	10.1155/2021/9415253	Brazil	91	Cross-Sectional	Yes	No	No	No	No	No	No	No			No
Ravensbergen	2014	Journal of Neurotrauma	Waist circumference is the best index for obesity-related cardiovascular disease risk in individuals with spinal cord injury	10.1089/neu.2013.3042	Canada	86	Cross-Sectional	Yes	No	No	No	No	No	No	No			No
RibeiroNeto	2017	Archives of Physical Medicine & Rehabilitation	Influence of Relative Strength on Functional Independence of Patients With Spinal Cord Injury	10.1016/j.apmr.2016.08.483	Brazil	100	Cross-Sectional	Yes	Yes	Yes	No	No	No	No	No			No
Rimaud	2012	The Journal of Spinal Cord Medicine	Effects of compression stockings on sympathetic activity and heart rate variability in individuals with spinal cord injury	10.1179/2045772311Y.0000000054	Europe	62	Cross-over	Yes	Yes	Yes	No	No	No	No	No			Yes
Rimaud	2007	Archives of Physical Medicine & Rehabilitation	Effects of Graduated Compression Stockings onCardiovascular and Metabolic Responses to Exercise andExercise Recovery in Persons With Spinal Cord Injury	10.1016/j.apmr.2007.03.023	United States	86	Cross-over	No	Yes	Yes	No	No	No	No	No			No
Robergs	1993	Journal of Applied Physiology	Increased endothelin and creatine kinase after electrical stimulation of paraplegic muscle	10.1152/jappl.1993.75.6.2400	United States	86	Pre-Post Study	No	No	No	No	No	No	No	No			No
Rodriguez-Gomez	2019	Journal of Sports Sciences	Cardiorespiratory fitness and arm bone mineral health in young males with spinal cord injury: the mediator role of lean mass	10.1080/02640414.2018.1522948	Europe	100	Cross-Sectional	Yes	Yes	Yes	No	No	No	No	No			No
Rosado-Rivera	2011	The Journal of Spinal Cord Medicine	Comparison of 24-hour cardiovascular and autonomic function in paraplegia, tetraplegia, and control groups: Implications for cardiovascular risk	10.1179/2045772311Y.0000000019	United States	65	Cross-Sectional	Yes	Yes	Yes	No	No	No	No	No			No
Rosety-Rodriguez	2014	Archives of Physical Medicine & Rehabilitation	Low-Grade Systemic Inflammation and Leptin Levels Were Improved by Arm Cranking Exercise in Adults With Chronic Spinal Cord Injury	10.1016/j.apmr.2013.08.246	Europe	100	Randomized Controlled Trial (RCT)	Yes	No	No	No	No	No	No	No			No
Rouleau	2010	Spinal Cord	Traumatic and non-traumatic spinal cord-injured patientsin Quebec, Canada. Part 2: biochemical profile	10.1038/sc.2010.42	Canada	100	Cross-Sectional	No	No	No	No	No	No	No	No			No
Ryan	2013	Archives of Physical Medicine & Rehabilitation	Electrically Induced Resistance Training inIndividuals With Motor Complete Spinal Cord Injury	10.1016/j.apmr.2013.06.016	United States	69	Pre-Post Study	Yes	Yes	Yes	No	No	No	No	No		OGTT	No
Sabour	2013	Journal of Rehabilitation Research & Development	Cardiometabolic risk factors in Iranians with spinal cord injury: Analysis by injury-related variables	10.1682/jrrd.2012.01.0020	ME	90	Cross-Sectional	Yes	No	No	No	No	No	No	No			No
Sabour	2018	The Journal of Spinal Cord Medicine	The effect of behavioral intervention and nutrition education program on serum lipid profile, body weight and blood pressure in Iranian individuals with spinal cord injury: A randomized clinical trial	10.1080/10790268.2016.1209890	ME	96	Randomized Controlled Trial (RCT)	Yes	Yes	Yes	No	No	No	No	No			No
Sabour	2012	Journal of Research in Medical Sciences	The effects of n-3 fatty acids on inflammatory cytokines in osteoporotic spinal cord injured patients: a randomized clinical trial	10.1016/j.bone.2012.02.489	ME	89	Randomized Controlled Trial (RCT)	Yes	No	No	No	No	No	No	No			No
Sabour	2017	The Journal of Spinal Cord Medicine	C-reactive protein as an available biomarker determining mental component of health-related quality of life among individuals with spinal cord injury	10.1080/10790268.2016.1139771	ME	95	Cross-Sectional	Yes	No	No	No	No	No	No	No			No
Sabour	2014	Journal of Osteoporosis	Is Lipid Profile Associated with Bone Mineral Density and Bone Formation in Subjects with Spinal Cord Injury?	10.1155/2014/695014	ME	90	Cross-Sectional	Yes	Yes	Yes	No	No	No	No	No			No
Sabour	2016	Iranian Journal of Neurology	The correlation between dietary fat intake and blood pressure among people with spinal cord injury		ME	95	Cross-Sectional	Yes	No	Yes	No	No	No	No	No			No
Sabour	2016	The Journal of Spinal Cord Medicine	Dietary pattern as identified by factorial analysis and its association with lipid profile and fasting plasma glucose among Iranian individuals with spinal cord injury	10.1179/2045772314Y.0000000294	ME	100	Cross-Sectional	Yes	Yes	Yes	No	No	No	No	No			No
Sadowska-Krepa	2016	Spinal Cord	Blood metabolic response to a long-term wheelchair rugby training	10.1038/sc.2015.178	Europe	82	Cross-Sectional	Yes	Yes	Yes	No	No	No	No	No			Yes
Sakamoto	2012	European Journal of Applied Physiology	Cardiovascular responses to arm static exercise in men with thoracic spinal cord lesions	10.1007/s00421-011-2017-x	Europe	95	Cross-Sectional	Yes	Yes	Yes	No	No	No	No	No			No
Sankari	2014	Journal of Applied Physiology	Tetraplegia is a risk factor for central sleep apnea	10.1152/japplphysiol.00731.2013	United States	95	Cohort	Yes	No	No	No	No	No	No	No			No
Schmid	2000	Clinical Physiology	Lipoproteins and free plasma catecholamines in spinal cord injured men with different injury levels	10.1046/j.1365-2281.2000.00263.x	Europe	100	Cross-Sectional	No	Yes	Yes	No	No	No	No	No			No
Schmid	1998	Journal of Applied Physiology	Catecholamines, heart rate, and oxygen uptake during exercise in persons with spinal cord injury	10.1152/jappl.1998.85.2.635	Europe	95	Cross-Sectional	No	Yes	Yes	No	No	No	No	No			No
Schmid	2008	Journal of Spinal Cord Medicine	Lipid Profiles of Persons With Paraplegia and Tetraplegia: Sex Differences	10.1080/10790268.2008.11760724	Europe	100	Cross-Sectional	No	Yes	Yes	No	No	No	No	No			No
Schreiber	2018	Archives of Physical Medicine & Rehabilitation	Impact of Regular Physical Activity on Adipocytokines and Cardiovascular Characteristics in Spinal Cord-Injured Subjects	10.1016/j.apmr.2018.02.010	Brazil	100	Cross-Sectional	Yes	Yes	Yes	No	No	No	No	No			Yes
Seabra-Garcez	2012	International Journal of Cardiology	Ambulatory blood pressure is associated with subclinical atherosclerosis in spinal cordvinjury subjects	10.1016/j.ijcard.2011.10.055	Brazil	100	Cohort	Yes	No	No	No	No	No	No	No			No
Segal	2007	Pharmacotherapy:The Journal of Human Pharmacology & Drug Therapy	Effects of Long-term 4-Aminopyridine Therapy on Glucose Tolerance and Glucokinetics in Patients with Spinal Cord Injury	10.1592/phco.27.6.789	United States	100	Randomized Controlled Trial (RCT)	No	Yes	Yes	No	No	No	No	No			No
Serra-Ano	2012	International Journal of Sports Medicine	Force normalization in paraplegics	10.1055/s-0032-1301889	Europe	86	Cross-Sectional	Yes	Yes	Yes	No	No	No	No	No			No
Sharif	2019	Spinal Cord	Cardiac parasympathetic activity and ventricular diastolic interactions in individuals with spinal cord injury	10.1038/s41393-018-0224-6	Canada	82	Cross-Sectional	Yes	No	Yes	No	No	No	No	No			No
Shetty	1992	The American Journal of the Medical Sciences	Lipid and Lipoprotein Abnormalities in Young Quadriplegic Men	10.1097/00000441-199204000-00001	United States	95	Cross-Sectional	No	No	No	No	No	No	No	No			No
Skagen	1981	Clinical Science	Sympathetic reflex control of subcutaneous blood flow in tetraplegic man during postural changes	10.1042/cs0620605	Europe	100	Cross-Sectional	No	No	No	No	No	No	No	No			No
Spungen	2003	Journal of Applied Physiology	Factors influencing body composition in persons with spinal cord injury: a cross-sectional study	10.1152/japplphysiol.00729.2002	United States	100	Cross-Sectional	Yes	Yes	Yes	No	No	No	No	No			No
Spungen	1993	Archives of Physical Medicine & Rehabilitation	The Relationship Between Total Body Potassium and Resting Energy Expenditure in Individuals With Paraplegia	PMID: 8379844	United States	73	Cross-Sectional	Yes	Yes	Yes	No	No	No	No	No			No
Spungen	2000	Journal of Applied Physiology	Soft tissue body composition differences in monozygotic twins discordant for spinal cord injury	10.1152/jappl.2000.88.4.1310	United States	100	Cross-Sectional	Yes	Yes	Yes	No	No	No	No	No			No
Sridharan	2021	The Journal of Spinal Cord Medicine	Body composition and metabolic parameters in men with chronic traumatic paraplegia - a pilot study from India	10.1080/10790268.2021.1888021	Asia	95	Cross-Sectional	Yes	No	No	No	No	No	No	No	DXA		No
Stallknecht	2001	Journal of Physiology	Role of the sympathoadrenergic system in adipose tissue metabolism during exercise in humans	10.1111/j.1469-7793.2001.00283.x	Europe	100	Cross-Sectional	Yes	Yes	Yes	No	No	No	No	No			No
Stewart	2004	Muscle & Nerve	TREADMILL TRAININGÃ¢â‚¬â€œINDUCED ADAPTATIONS IN MUSCLE PHENOTYPE IN PERSONS WITH INCOMPLETE SPINAL CORD INJURY	10.1002/mus.20048	Canada	100	Cohort	Yes	Yes	No	No	No	No	No	No			No
Storch	2005	Preventive Medicine	Lipid profile in spinal cord-injured women with different injury levels	10.1016/j.ypmed.2004.06.006	Europe	91	Cross-Sectional	No	Yes	Yes	No	No	No	No	No			No
Szlachcic	2001	The Journal of Spinal Cord Medicine	The Effect Of Dietary Intervention On Lipid Profiles In Individuals With Spinal Cord Injury	10.1080/10790268.2001.11753551	United States	100	Pre-Post Study	No	No	No	No	No	No	No	No			No
Szlachcic	2014	Topics in Spinal Cord Injury Rehabilitation	Predictors of Subclinical Atherosclerosis in Women With Spinal Cord Injury	10.1310/sci2002-90	United States	100	Cross-Sectional	Yes	No	No	No	No	No	No	No			No
Szlachcic	2007	The Journal of Spinal Cord Medicine	Clinical significance of abnormal electrocardiographic findings in individuals aging with spinal injury and abnormal lipid profiles	10.1080/10790268.2007.11754580	United States	86	Cross-Sectional	No	No	No	No	No	No	No	No			No
Takahashi	2007	Journal of Applied Physiology	Control of heart rate variability by cardiac parasympathetic nerve activity during voluntary static exercise in humans with tetraplegia	10.1152/japplphysiol.00503.2007	Asia	91	Cross-Sectional	No	Yes	Yes	No	No	No	No	No			No
Takahashi	2004	Journal of Applied Physiology	Cardiovascular control during voluntary static exercise in humans with tetraplegia	10.1152/japplphysiol.00546.2004	Asia	95	Cross-Sectional	No	Yes	Yes	No	No	No	No	No			No
Tanhoffer	2014	Journal of Physical Activity & Health	Exercise, Energy Expenditure, and Body Composition in People With Spinal Cord Injury	10.1123/jpah.2012-0149	AZN	75	Cross-Sectional	Yes	Yes	Yes	No	No	No	No	No			No
Tanhoffer	2015	Journal of Physical Activity & Health	Energy Expenditure in Individuals With Spinal Cord Injury Quantified by Doubly Labeled Water and a Multi-Sensor Armband	10.1123/jpah.2013-0190	AZN	85	Cross-Sectional	No	Yes	Yes	No	No	No	No	No			No
Temesi	2010	European Journal of Applied Physiology	Effect of carbohydrate ingestion on exercise performance and carbohydrate metabolism in persons with spinal cord injury	10.1007/s00421-009-1185-4	AZN	86	Pre-Post Study	Yes	No	Yes	No	No	No	No	No			No
Tharion	1998	Spinal Cord	Glucose intolerance and dyslipidaemias in persons with paraplegia and tetraplegia in South India	10.1038/sj.sc.3100566	Asia	77	Cross-Sectional	No	No	No	No	No	No	No	No			No
Thayer	2016	Journal of the Neurological Sciences	The association of resting state heart rate variability and 24-hour blood pressure variability in spinal cord injury	10.1016/j.jns.2015.12.017	United States	95	Cross-Sectional	No	No	No	No	No	No	No	No			No
Theisen	2001	Physiology and Biochemistry	Cutaneous Vascular Response and Thermoregulation in Individuals With Paraplegia During Sustained Arm-Cranking Exercise	10.1055/s-2001-11344	Europe	86	Cross-Sectional	No	Yes	Yes	No	No	No	No	No			No
TotosydeZepetnek	2016	Applied Physiology, Nutrition, and Metabolism	Predicting peak oxygen uptake from submaximal exercise after spinal cord injury	10.1139/apnm-2015-0670	Canada	95	Cross-Sectional	Yes	Yes	Yes	No	No	No	No	No			No
Vaziri	1982	Spinal Cord	LIPID ABNORMALITIES IN CHRONIC RENAL FAILURE ASSOCIATED WITH SPINAL CORD INJURY	10.1038/sc.1982.34	United States	64	Cross-Sectional	No	No	No	No	No	No	No	No			No
Vichiansiri	2012	Cholesterol	The Prevalence of Dyslipidemia in Patients with Spinal CordLesion in Thailand	10.1155/2012/847462	Asia	91	Cross-Sectional	No	No	No	No	No	No	No	No			No
Vik	2017	Spinal Cord Series and Cases	Health status of regularly physically active persons with spinal cord injury	10.1038/s41394-017-0033-8	Europe	68	Cross-Sectional	Yes	Yes	Yes	No	No	No	No	No	DXA		No
Wahman	2011	Journal of Rehabilitation Medicine	Cardiovascular disease risk and the need for prevention after paraplegia determined by conventional multifactorial risk models: the Stockholm spinal cord injury study	10.2340/16501977-0658	Europe	91	Cross-Sectional	Yes	No	No	No	No	No	No	No			No
Walia	2018	The Journal of Spinal Cord Medicine	Associations between vitamin D, adiposity, and respiratory symptoms in chronic spinal cord injury	10.1080/10790268.2017.1374020	United States	100	Cross-Sectional	Yes	No	No	No	No	No	No	No			No
Wang	2007	Journal of the Formosan Medical Association	Circulating Levels of Markers of Inflammation and Endothelial Activation are Increased in Men with Chronic Spinal Cord Injury	10.1016/S0929-6646(08)60062-5	Asia	85	Cross-Sectional	Yes	Yes	Yes	No	No	No	No	No			No
Wang	2009	Atherosclerosis	The relationships among serum glucose, albumin concentrations and carotid atherosclerosis in men with spinal cord injury	10.1016/j.atherosclerosis.2009.02.035	Asia	91	Cross-Sectional	Yes	No	No	No	No	No	No	No		OGTT	No
Weaver	2007	American Journal of Physical Medicine and Rehabilitation	Prevalence of obesity and high blood pressure in veterans with spinal cord injuries and disorders: a retrospective review	10.1097/phm.0b013e31802b8937	United States	95	Cohort	Yes	No	No	No	No	No	No	No			No
Wecht	2006	Medicine & Science in Sports & Exercise	Autonomic recovery from peak arm crank exercise in fit and unfit individuals with paraplegia	10.1249/01.mss.0000227306.34149.ba	United States	86	Cross-Sectional	Yes	Yes	Yes	No	No	No	No	No			No
Wecht	2010	Archives of Physical Medicine & Rehabilitation	Effects of midodrine hydrochloride on blood pressure and cerebral blood flow during orthostasis in persons with chronic tetraplegia	10.1016/j.apmr.2010.06.017	United States	90	Cross-over	Yes	Yes	Yes	No	No	No	No	No			No
Wecht	2013	Archives of Physical Medicine & Rehabilitation	Hemodynamic Effects of L-Threo-3,4-Dihydroxyphenylserine (Droxidopa) in Hypotensive Individuals With Spinal Cord Injury	10.1016/j.apmr.2013.03.028	United States	91	Randomized Controlled Trial (RCT)	Yes	Yes	Yes	No	No	No	No	No			No
Wecht	2009	Clinical Autonomic Research	Cold face test in persons with spinal cord injury: age versus inactivity	10.1007/s10286-009-0009-2	United States	100	Cross-Sectional	Yes	Yes	Yes	No	No	No	No	No			No
Wecht	2004	The Journal of Spinal Cord Medicine	Arterial Stiffness in Persons With Paraplegia	10.1080/10790268.2004.11753757	United States	90	Pre-Post Study	Yes	Yes	Yes	No	No	No	No	No			No
Wecht	2020	Spinal Cord	Double-blinded, placebo-controlled crossover trial to determine the effects of midodrine on blood pressure during cognitive testing in persons with SCI	10.1038/s41393-020-0448-0	United States	92	Cross-over	Yes	No	No	No	No	No	No	No			No
Wecht	2018	Journal of Neurotrauma	Systemic and Cerebral Hemodynamic Contribution to Cognitive Performance in Spinal Cord Injury	10.1089/neu.2018.5760	United States	90	Cross-Sectional	Yes	Yes	Yes	No	No	No	No	No			No
Wecht	2007	Journal of Spinal Cord Medicine	Normalization of Supine Blood Pressure After Nitric Oxide Synthase Inhibition in Persons With Tetraplegia	10.1080/10790268.2007.11753907	United States	77	Cross-Sectional	Yes	Yes	Yes	No	No	No	No	No			No
Wecht	2016	Physiological Reports	Effect of midodrine and L-NAME on systemic and cerebral hemodynamics during cognitive activation in spinal cord injury and intact controls	10.14814/phy2.12683	United States	82	Cross-Sectional	Yes	Yes	Yes	No	No	No	No	No			No
Wecht	2013	The Journal of Spinal Cord Medicine	A prospective report on the prevalence of heart rate and blood pressure abnormalities in veterans with spinal cord injuries	10.1179/2045772313Y.0000000109	United States	91	Cohort	Yes	Yes	Yes	No	No	No	No	No			No
West	2012	Medicine & Science in Sports & Exercise	Resting Cardiopulmonary Function in Paralympic Athletes with Cervical Spinal Cord Injury	10.1249/MSS.0b013e31822b7441	Europe	82	Cross-Sectional	No	Yes	Yes	No	No	No	No	No			Yes
West	2015	Scandinavian Journal of Medicine & Science In Sports	Cardiovascular control, autonomic function, and elite enduranceperformance in spinal cord injury	10.1111/sms.12308	Canada	91	Cross-Sectional	No	Yes	Yes	No	No	No	No	No			No
West	2013	Medicine & Science in Sports & Exercise	Autonomic Cardiovascular Control in Paralympic Athletes with Spinal Cord Injury	10.3109/09638288.2015.1118161	Canada	91	Cross-Sectional	No	No	No	No	No	No	No	No			Yes
West	2012	Medicine & Science in Sports & Exercise	Autonomic Function and Exercise Performance in Elite Athletes with Cervical Spinal Cord Injury	10.1249/MSS.0b013e31826f5099	Canada	82	Cross-Sectional	No	Yes	Yes	No	No	No	No	No			Yes
Willems	2015	Frontiers in Physiology	Dual-Energy X-Ray Absorptiometry, Skinfold Thickness, and Waist Circumference for Assessing Body Composition in Ambulant and Non-Ambulant Wheelchair Games Players	10.3389/fphys.2015.00356	Europe	94	Cross-Sectional	Yes	No	Yes	No	No	No	No	No			Yes
Wilson	2010	The American Journal of Physiology	Cerebrovascular reactivity and dynamic autoregulation in tetraplegia	10.1152/ajpregu.00815.2009	AZN	85	Cross-Sectional	No	Yes	Yes	No	No	No	No	No			No
Wong	2001	Chang Gung Medical Journal	Body weight, serum uric acid and lipid profile one year after spinal cord injury	PMID: 11725627	Asia	100	Cross-Sectional	Yes	Yes	Yes	No	No	No	No	No			No
Wuermser	2015	The Journal of Spinal Cord Medicine	The effect of low-magnitude whole-body vibration on bone mineral density and microstructure in men and women with chronic motor complete paraplegia	10.1179/2045772313Y.0000000191	United States	90	Pre-Post Study	Yes	Yes	Yes	No	No	No	No	No			No
Yarar-Fisher	2013	Disability and Rehabilitation	Acute physiological effects of whole body vibration (WBV) on central hemodynamics, muscle oxygenation and oxygen consumption in individuals with chronic spinal cord injury	10.3109/09638288.2013.782358	United States	82	Cross-over	No	No	Yes	No	No	No	No	No			No
Yarar-Fisher	2018	Journal of Applied Physiology	Paralytic and nonparalytic muscle adaptations to exercise training versus high-protein diet in individuals with long-standing spinal cord injury	10.1152/japplphysiol.01029.2017	United States	65	Randomized Controlled Trial (RCT)	No	No	No	No	No	No	No	No			No
Yeung	2006	Journal of Vascular Surgery	Aortoiliac hemodynamic and morphologic adaptation to chronic spinal cord injury	10.1016/j.jvs.2006.08.026	United States	100	Cross-Sectional	Yes	Yes	Yes	No	No	No	No	No			No
Yilmaz	2007	Archives of Physical Medicine & Rehabilitation	The Relationship Between Basal Metabolic Rate and Femur BoneMineral Density in Men With Traumatic Spinal Cord Injury	10.1016/j.apmr.2007.02.037	Europe	91	Cross-Sectional	No	No	No	No	No	No	No	No			No
Yilmaz	2007	Obesity	Basal Metabolic Rate and Autonomic NervousSystem Dysfunction in Men With Spinal Cord Injury	10.1038/oby.2007.320	ME	73	Cross-Sectional	Yes	No	Yes	No	No	No	No	No			No
Yoo	2008	Anesthesiology	Sevoflurane Concentrations Required to Block Autonomic Hyperreflexia during Transurethral Litholapaxy in Patients with Complete Spinal Cord Injury	10.1097/ALN.0b013e31816c8a00	Asia	91	Cross-Sectional	No	Yes	Yes	No	No	No	No	No			No
Yun	2019	Spinal Cord	Obesity cutoff values in Korean men with motor complete spinal cord injury: body mass index and waist circumference	10.1038/s41393-018-0172-1	Asia	91	Cross-Sectional	Yes	No	No	No	No	No	No	No			No
Zhong	1995	Hormone and Metabolic Research	The Relationships Among Serum Uric Acid, Plasma Insulin, and Serum Lipoprotein Levels in Subjects with Spinal Cord Injury	10.1055/s-2007-979960	United States	91	Cross-Sectional	Yes	No	No	No	No	No	No	No		OGTT	No
Zhu	2013	The Journal of Spinal Cord Medicine	A retrospective chart review of heart rate and blood pressure abnormalities in veterans with spinal cord injury	10.1179/2045772313Y.0000000145	United States	100	Cohort	Yes	No	No	No	No	No	No	No			No
Zlotolow	1992	Journal of the American Paraplegia Society	The Serum Lipoprotein Profile in Veterans With Paraplegia: The Relationship to Nutritional Factors and Body Mass Index	10.1080/01952307.1992.11735869	United States	82	Cross-Sectional	Yes	No	No	No	No	No	No	No			No
Zwierzchowska	2014	Journal of Human Kinetics	The Body Mass Index and Waist Circumference as Predictors Of Body Composition in Post CSCI Wheelchair Rugby Players (Preliminary Investigations)	10.2478/hukin-2014-0105	Europe	85	Cross-Sectional	Yes	Yes	Yes	No	No	No	No	No			Yes
Abilmona	2018	Scandinavian Society of Clinical Physiology and Nuclear Medicine	Associations of the trunk skeletal musculature and dietary intake to biomarkers of cardiometabolic health after spinal cord injury	10.1111/cpf.12505	United States	100	Cross-Sectional	Yes	Yes	Yes	No	No	No	No	No	MRI	IVGTT	No
Bauman	2007	Topics in Spinal Cord Injury Rehabilitation	Risk Assessment for Coronary Heart Disease in a Veteran Population with Spinal Cord Injury	10.1310/sci1204-35	United States	95	Cross-Sectional	Yes	No	No	No	No	No	No	No			No
deZepetnek	2016	Critical Reviews in Physical and Rehabilitation Medicine	Cardiovascular Health after Spinal Cord Injury: A Comprehensive Examination of Traditional and Emerging Risk Factors	10.1615/CritRevPhysRehabilMed.2016018716	Europe	100	Cross-Sectional	Yes	Yes	Yes	No	No	No	No	No			No
Dorton	2021	Spinal Cord	Evaluation of cardiovascular disease risk in individuals with chronic spinal cord injury	10.1038/s41393-020-00566-5	Europe	89	Cross-Sectional	Yes	No	No	No	No	No	No	No			No
Figoni	2015	Clinical Kinesiology	Cardiovascular Characteristics of SCI/D Outpatients Referred to a Kinesiotherapy Wellness Exercise Program		United States	64	Cross-Sectional	Yes	Yes	Yes	No	No	No	No	No			No
Gorgey	2014	Journal of Rehabilitation Research & Development	Effect of adjusting pulse durations of functional electrical stimulation cycling on energy expenditure and fatigue after spinal cord injury	10.1682/JRRD.2014.02.0054	United States	88	Pre-Post Study	Yes	No	Yes	No	No	No	No	No			No
Holme	2001	Medicine & Science in Sports & Exercise	Temperature responses to electrically induced cycling in spinal cord injured persons	10.1097/00005768-200103000-00015	Europe	77	Cohort	No	Yes	Yes	No	No	No	No	No			No
Horiuchi	2019	Spinal Cord	Absence of cardiovascular drift during prolonged arm-crank exercisein individuals with spinal cord injury	10.1038/s41393-019-0301-5	Asia	91	Cross-Sectional	Yes	Yes	Yes	No	No	No	No	No			No
Invernizzi	2015	Spinal Cord	Evaluation of serum myostatin and sclerostin levels in chronic spinal cord injured patients	10.1038/sc.2015.61	Europe	100	Cross-Sectional	Yes	No	No	No	No	No	No	No			No
Kesiktas	2021	Turkish Journal of Physical Medicine and Rehabilitation	Comparison of the functional and cardiovascular effects of home-based versus supervised hospital circuit training exercises in male wheelchair users with chronic paraplegia	10.5606/tftrd.2021.6533	ME	88	Randomized Controlled Trial (RCT)	No	Yes	Yes	No	No	No	No	No			No
Kooijman	2009	Acta Physiologica	The role of the a-adrenergic receptor in the leg vasoconstrictor response to orthostatic stress	10.1111/j.1748-1716.2008.01904.x	Europe	95	Cross-Sectional	No	No	Yes	No	No	No	No	No			No
Maggioni	2003	Acta Diabetologica	Body composition assessment in spinal cord injury subjects	10.1007/s00592-003-0061-7	Europe	82	Cross-Sectional	Yes	Yes	Yes	No	No	No	No	No			No
Matos-Souza	2009	Atherosclerosis	Carotid intima-media thickness is increased in patients with spinal cord injury independent of traditional cardiovascular risk factors	10.1016/j.atherosclerosis.2008.04.013	Brazil	100	Cross-Sectional	Yes	No	No	No	No	No	No	No			No
Matos-Souza	2013	International Journal of Cardiology	Physical activity is associated with improved subclinical atherosclerosis in spinal cord injury subjects independent of variation in traditional risk factors	10.1016/j.ijcard.2012.09.222	Brazil	86	Cross-Sectional	Yes	No	No	No	No	No	No	No			Yes
Ribeiro	2005	Nutrition Research	Assessment of nutritional status of active handicapped individuals	10.1016/j.nutres.2004.12.006	Brazil	68	Cross-Sectional	Yes	No	No	No	No	No	No	No			No
Schreiber	2017	Journal of Neurotrauma	Reduced Sympathetic Stimulus and Angiotensin 1-7 are Related to Diastolic Dysfunction in Spinal Cord-Injured Subjects	10.1089/neu.2016.4902	Brazil	100	Cross-Sectional	Yes	No	No	No	No	No	No	No			No
Sharif	2017	Spinal Cord	The effect of blood volume and volume loading on left ventricular diastolic function in individuals with spinal cord injury	10.1038/sc.2017.30	Canada	91	Cohort	Yes	No	Yes	No	No	No	No	No			No
Shin	2021	Gazzetta Medica Italiana	Exercise improves glucose and insulin response to oral glucose tolerance test in people with spinal cord injury	10.23736/S0393-3660.19.04137-8	Asia	82	Cross-Sectional	No	Yes	Yes	No	No	No	No	No		OGTT	No
Tanhoffer	2012	The Journal of Spinal Cord Medicine	Comparison of methods to assess energy expenditure and physical activity in people with spinal cord injury	10.1179/2045772311Y.0000000046	AZN	100	Cross-Sectional	Yes	Yes	Yes	No	No	No	No	No			No
TotosydeZepetnek	2017	The Journal of Spinal Cord Medicine	The effects of whole body vibration on pulse wave velocity in men with chronic spinal cord injury	10.1080/10790268.2017.1369248	Canada	90	Pre-Post Study	Yes	Yes	Yes	No	No	No	No	No			No
Vriz	2017	Journal of Cardiovascular Echography	Carotid Artery Stiffness and Development of Hypertension in People with Paraplegia and No Overt Cardiovascular Disease: A7Ã¢â‚¬â€˜year FollowÃ¢â‚¬â€˜up Study	10.1093/eurheartj/ehx502.P5455	Europe	95	Cross-Sectional	Yes	No	Yes	No	No	No	No	No			No
Wilbanks	2016	The Journal of Spinal Cord Medicine	Effects of functional electrical stimulation assisted rowing on aerobic fitness and shoulder pain in manual wheelchair users with spinal cord injury	10.4103/jcecho.jcecho_43_17	United States	80	Pre-Post Study	No	Yes	Yes	No	No	No	No	No			No
Vaile	2016	The Journal of Spinal Cord Medicine	Effect of lower limb compression on blood flow and performance in elite wheelchair rugby athletes	10.1179/2045772315Y.0000000052	AZN	90	Cross-over	No	Yes	Yes	No	No	No	No	No			Yes
Burns	2018	Spinal Cord	Passive limb movement intervals results in repeated hyperemic responses in those with paraplegia	10.1179/2045772314Y.0000000287	United States	90	Pre-Post Study	Yes	Yes	Yes	No	No	No	No	No			No
Coombs	2019	Spinal Cord	Cerebrovascular function is preserved during mild hyperthermia in cervical spinal cord injury	10.1038/s41393-019-0321-1	Europe	86	Pre-Post Study	Yes	No	No	No	No	No	No	No			No
Farkas	2019	American Journal of Physical Medicine and Rehabilitation	Caloric Intake Relative to Total Daily Energy Expenditure Using a Spinal Cord InjuryÃ¢â‚¬â€œSpecific Correction Factor	10.1097/PHM.0000000000001166	United States	86	Cross-Sectional	No	Yes	Yes	No	No	No	No	No			No
GarcÃƒÂ­a-MassÃƒÂ³	2014	International Journal of Sports Medicine	Neural network for estimating energy expenditure in paraplegics from heart rate	10.1055/s-0034-1368722	Europe	68	Cohort	Yes	Yes	Yes	No	No	No	No	No			No
Hagobian	2004	Medicine & Science in Sports & Exercise	Foot Cooling Reduces Exercise-Induced Hyperthermia in Men with Spinal Cord Injury	10.1249/01.mss.0000117133.75146.66	United States	92	Cohort	No	Yes	Yes	No	No	No	No	No			No
Hostettler	2011	Spinal Cord	Reliability of non-invasive cardiac output measurement in individuals with tetraplegia	10.1038/sc.2010.173	Europe	90	Cross-Sectional	No	Yes	Yes	No	No	No	No	No			No
Jannings	2016	Australian Journal of Advanced Nursing	A prospective comparison of the AUSDRISK and HbA1c for persons with spinal cord injury		AZN	100	Cross-Sectional	No	No	Yes	No	No	No	No	No			No
Sabour	2015	Topics in Clinical Nutrition	Does Consumption of Omega-3 Polyunsaturated Fatty AcidsAffect Lipid Profile and Fasting Blood Glucose in Patients WithTraumatic Spinal Cord Injury? A Double-Blinded Randomized Clinical Trial	10.1097/TIN.0000000000000051	ME	89	Randomized Controlled Trial (RCT)	Yes	No	Yes	No	No	No	No	No			No
Thijssen	2005	Medicine & Science in Sports & Exercise	Local Vascular Adaptations after Hybrid Training in Spinal CordÃ¢â‚¬â€œInjured Subjects	10.1249/01.mss.0000170126.30868.fb	Europe	85	Pre-Post Study	No	Yes	Yes	No	No	No	No	No			No
Souto	2021	Journal of Physical Education and Sport	Proposal for a program of physical exercise for adults with spinal cord injury: effects on body composition	10.7752/jpes.2021.02113	Brazil	88	Pre-Post Study	No	Yes	No	No	No	No	No	No			No
Tanhoffer	2016	Journal of Exercise Physiology	Blood Profile and General Health Status in Sedentary and Physically active individuals with spinal cord injury	10.1038/sc.2015.178	Brazil	70	Cross-Sectional	Yes	Yes	Yes	No	No	No	No	No			Yes
Azevedo	2016	Journal of Electrical Bioimpedance	Body composition assessment by bioelectrical impedance analysis and body mass index in individuals with chronic spinal cord injury	10.5617/jeb.2421	Brazil	100	Cross-Sectional	Yes	Yes	Yes	No	No	No	No	No			No
Venturelli	2014	Acta Physiologica	Passive leg movement-induced hyperemia with a spinal cord lesion: Evidence of preserved vascular function	10.1111/apha.12173	United States	86	Cross-Sectional	No	Yes	Yes	No	No	No	No	No			No
Schmid	2001	International Journal of Sports Medicine	Catecholamines Response of High Performance Wheelchair Athletes at Rest and During Exercise with Autonomic Dysreflexia	10.1055/s-2001-11330	Europe	86	Cross-over	No	Yes	Yes	No	No	No	No	No			Yes
Katoh	1998	Journal of Physical Therapy Science	High incidence of impaired glucose tolerance in spinal cord injuries	10.1589/jpts.10.37	Asia	70	Cross-Sectional	Yes	No	No	No	No	No	No	No		OGTT	No
Bauman	1998	Spinal Cord	The effect of residual neurological deficit on serum lipoproteins in individuals with chronic spinal cord injury	10.1038/sj.sc.3100513	United States	68	Cohort	Yes	No	No	No	No	No	No	No			No
Shin	2016	Korean Journal of Adapted Physical Activity	Comparison of Peak Physical Response to Maximal Exercise Test in Persons with Spinal Cord Injures and Controls	10.17006/kjapa.2016.24.2.37	Asia	100	Cross-Sectional	No	Yes	Yes	No	No	No	No	No			Yes
Theisen	2000	European Journal of Applied Physiology	Blood distribution adaptations in paraplegics during posture changes: peripheral and central reflex responses	10.1007/s004210050069	Europe	80	Cross-Sectional	No	Yes	Yes	No	No	No	No	No			No
Kopiczko	2022	BMC Musculoskeletal Disorders	Forearm bone mineral density in adult men after spinal cord injuries: impact of physical activity level, smoking status, body composition, and muscle strength	10.1186/s12891-022-05022-4	Europe	91	Cross-Sectional	Yes	Yes	Yes	No	No	No	No	No			Yes
Goldsmith	2022	British Journal of Nutrition	Interaction of macronutrients and body composition among individuals with chronic spinal cord injury	10.1017/S0007114522001830	United States	91	Cross-Sectional	Yes	Yes	Yes	No	No	No	No	No	MRI		No
Hoevennars	2022	Disability and Rehabilitation	Associations between meeting exercise guidelines, physical fitness, and health in people with spinal cord injury	10.1080/09638288.2022.2048910	Europe	100	Cross-Sectional	Yes	Yes	Yes	No	No	No	No	No			No
Gorgey	2022	European Journal of Applied Physiology	Predictors of muscle hypertrophy responsiveness to electrically evoked resistance training after spinal cord injury	10.1007/s00421-022-05069-0	United States	91	Cross-Sectional	Yes	Yes	Yes	No	No	No	No	No			No
Farkas	2021	Journal of Clinical Medicine	Comparison of various indicees in identifying insulin resistance and diabetes in chronic spinal cord injury	10.3390/jcm10235591	United States	100	Cross-Sectional	Yes	Yes	Yes	No	No	No	No	No			No
Dolbow	2022	Journal of Spinal Cord Medicine	Fat to lean mass ration in spinal cord injury: Possible interplay of components of body composition that may instigate systemic inflammation and metabolic syndrome	10.1080/10790268.2022.2111900	United States	100	Cross-Sectional	Yes	Yes	Yes	No	No	No	No	No			No
West	2013	Medicine & Science in Spots & Exercise	Autonomic cardiovascular control in paralympic athletes with spinal cord injury	10.1249/MSS.0b013e31829e46f3	Canada	95	Cross-Sectional	No	No	No	No	No	No	No	No			Yes
Gordon	2022	Nutrients	Nutritional Practices and Body Composition of South African National-Level Spinal Cord-Injured Endurance Hand Cyclists	10.3390/nu14234949	South Africa	91	Cross-Sectional	Yes	No	Yes	No	No	No	No	No			Yes
Gorgey	2022	Physiological Reports	Effects of dose de-escalaation following testosterone treatment and evoked resistance exercise on body composition, metabolic profile, and neuromuscular parameters in persons with spinal cord injury	10.14814/phy2.15089	United States	91	Cohort	Yes	Yes	Yes	No	No	No	No	No			No
Li	2022	Physiological Reports	Effects of a low-carbohydrate/high-protein diet on metabolic health in individuals with chronic spinal cord injury: An exploratory analysis of results from a randomized controlled trial	10.14814/phy2.15501	United States	86	Cross-Sectional	No	No	No	No	No	No	No	No			No
Kuvijitsuwan	2022	Spinal Cord	Correlations between percent body fat measured by dual-energy X-ray absorptiometry and anthropometric measurements in Thai persons with chronic traumatic spinal cord injury	10.1038/s41393-022-00828-4	Asia	91	Cross-Sectional	Yes	Yes	Yes	No	No	No	No	No			No
Ma	2022	Nature	Predicting resting energy expenditure in people with chronic spinal cord injury	10.1038/s41393-022-00827-5	Europe	100	Cross-Sectional	Yes	Yes	Yes	No	No	No	No	No			No
Nishiyama	2022	Nature	Lipid Metabolism after mild cold stress in persons with a cervical spinal cord injury	10.1038/s41393-022-00788-9	Asia	95	Cross-Sectional	No	Yes	Yes	No	No	No	No	No			No
Nishiyama	2022	Spinal Cord	Serum concentrations of ketones increase after hand-ergometer exercise in persons with cervical spinal cord injuries: a preliminary prospective study	10.1038/s41393-022-00859-x	Asia	86	Cross-Sectional	No	Yes	Yes	No	No	No	No	No			No
Park	2022	Nature	Association between weekly exercise minutes and resting IL-6 in adults with chronic spinal cord injury: findings from the fracture risk after spinal cord injury exercise study	10.1038/s41393-022-00833-7	United States	91	Cross-Sectional	Yes	No	No	No	No	No	No	No			No
Pattanakuhar	2022	Nature	Level of Injury is an independent determing factor of gut dysbiosis in people with chronic spinal cord injury: A cross-sectional study	10.1038/s41393-022-00832-8	Asia	95	Cross-Sectional	Yes	No	No	No	No	No	No	No			No
Maki	1995	Paraplegia	Associations between serum lipids and indicators of adiposity in men with spinal cord injury	10.1038/sc.1995.24	United States	91	Cross-Sectional	Yes	No	No	No	No	No	No	No			No
Hoevenaars	2022	JMIR REHABILITATION AND ASSISTIVE TECHNOLOGIES	Accuracy of Heart Rate Measurement by the Fitbit Charge 2 During Wheelchair Activities in People With Spinal Cord Injury: Instrument Validation Study	10.1038/s41393-022-00832-8	Europe	91	Cross-Sectional	Yes	No	No	No	No	No	No	No			No
Petrie	2022	Journal of Functional Morphology and Kinesiology	Acute Low Force Electrically Induced Exercise Modulates Post Prandial Glycemic Markers in People with Spinal Cord Injury	10.3390/jfmk7040089	United States	100	Pre-Post Study	Yes	Yes	Yes	No	No	No	No	No			No
Son	2022	Annals of Rehabiliation Medicine	Effects of Resistance Circuit Training on Health-Related Physical Fitness in People With Paraplegia: A Pilot Randomized Controlled Trial	10.5535/arm.22012	Asia	96	Randomized Controlled Trial (RCT)	Yes	Yes	Yes	No	No	No	No	No			No
Sutor	2022	Frontiers in Rehabilitation Sciences	Exoskeleton Training and Trans-Spinal Stimulation for Physical Activity Enhancement After Spinal Cord Injury (EXTra-SCI): An Exploratory Study	10.3389/fresc.2021.789422	United States	91	Pre-Post Study	Yes	Yes	Yes	No	No	No	No	No			No
Wang	2022	Neurorama Repors	Increased Prevalence of Blood Pressure Instability Over Twenty-Four Hours in Chronic Spinal Cord Injury	10.1089/neur.2022.0007	United States	91	Cross-Sectional	Yes	Yes	Yes	No	No	No	No	No			No
Hansen	2023	European Journal of Applied Physiology	Rowing exercise increases cardiorespiratory ftness andÂ brachial artery diameter butÂ notÂ traditional cardiometabolic risk factors inÂ spinal cordâ€‘injured humans	10.1249/MSS.0b013e31829e46f3	Europe	100	Randomized Controlled Trial (RCT)	Yes	Yes	Yes	No	No	No	No	No			No
Lim	2024	BMC Musculoskeletal Disorders	Comparison of the prevalence _x000D_ of osteoporosis in people with spinal cord injury _x000D_ according to bone mineral density reference _x000D_ values for the diagnosis of osteoporosis: _x000D_ a retrospective, cross-sectional study	doi: 10.1186/s12891-024-07184-9	Asia	91	Cross-Sectional	Yes	No	No	No	No	No	No	No			No
Huang	2024	Journal of Spinal Cord Medicine	Intravesical injection of botulinum toxin type a may be an effective treatment option for autonomic dysreflexia in patients with high-level spinal cord injury	doi: 10.1080/10790268.2022.2135230	Asia	68	Cross-Sectional	No	No	No	No	No	No	No	No			No
Farkas	2023	British Journal of Nutrition	The comparison of total energy and protein intake relative to estimated requirements in chronic spinal cord injury	doi: 10.1017/S0007114523002088	United States	91	Cross-Sectional	Yes	Yes	Yes	No	No	No	No	No			No
DiGiulio	2024	Journal of Endocrinological Investigation	Independent association of hypovitaminosis d with nonâ€‘alcoholic fatty liver disease in people with chronic spinal cord injury: a crossâ€‘sectional _x000D_ study	doi: 10.1007/s40618-023-02124-1	Europe	86	Cross-Sectional	Yes	No	No	No	No	No	No	No			No
Kressler	2023	Topics in Spinal Cord Injury Rehabilitation	Salsalate Improves Postprandial Glycemic and Some Lipid Responses in Persons With Tetraplegia: A Randomized Clinical Pilot Trial With Crossover Design	doi: 10.46292/sci22-00033	United States	73	Randomized Controlled Trial (RCT); Cross-over	No	Yes	Yes	No	No	No	No	No			No
Maimoun	2023	Calcified Tissue International	Alteration of Volumetric Bone Mineral Density Parameters in Men _x000D_ with Spinal Cord Injury	doi: 10.1007/s00223-023-01110-	Europe	100	Cross-Sectional	Yes	Yes	Yes	No	No	No	No	No			No
Hertig-Godeschalk	2023	Nutrients	Energy Availability and Nutritional Intake during Different Training Phases of Wheelchair Athletes	doi: 10.3390/nu15112578	Europe	86	Cross-over	Yes	Yes	Yes	No	No	No	No	No			Yes
Alazzam	2023	Spinal Cord	Denervation impacts muscle quality and knee bone mineral density after spinal cord injury	doi: 10.1038/s41393-023-00885-	United States	95	Cross-Sectional	Yes	Yes	Yes	No	No	No	No	No			No
Valderrabano	2024	Bone	Bone microarchitectural alterations associated with spinal cord injury: Relation to sex hormones, metabolic factors, and loading	doi: 10.1016/j.bone.2024.117039	United States	91	Cross-Sectional	Yes	No	No	No	No	No	No	No			No
DiGiulio	2024	Journal of Endocrinological Investigation	Correlates of metabolic syndrome in people with chronic spinal cord injury	doi: 10.1007/s40618-023-02298-8	Europe	95	Cross-Sectional	Yes	No	No	No	No	No	No	No			No
Maimoun	2023	The Journal of Spinal Cord Medicine	Whole-body vibration may not affect bone mineral_x000D_ density and bone turnover in persons with chronic_x000D_ spinal cord injury: A preliminary study	doi: 10.1080/10790268.2023.2268893	Europe	100	Randomized Controlled Trial (RCT)	Yes	Yes	Yes	No	No	No	No	No			No
Yang	2023	Journal of Spinal Cord Medicine	Age-dependent Effect of Vitamin D Supplementation on Musculoskeletal Health in Chronic Spinal Cord Injury Patients: A Pilot Study	doi: 10.1080/10790268.2023.2257850	Asia	80	Pre-Post Study Single Arm	No	Yes	Yes	No	No	No	No	No			No
Hill	2023	PM&R	Coronary and carotid imaging of atherosclerosis and contributing factors in middle-aged people with long-term cervical and upper thoracic spinal cord injuries	doi: 10.1002/pmrj.13043	Europe	91	Cohort; Cross-Sectional	Yes	No	No	No	No	No	No	No			No
Choi	2023	Physical Activity and Nutrition	Estimation of peak oxygen consumption in individuals with spinal cord injury patients using multiple linear regression analysis: a preliminary study	doi: 10.20463/pan.2023.0034	Asia	90	Cross-Sectional	Yes	Yes	Yes	No	No	No	No	No			No
Bass	2024	JMIR Rehabil Assist Technol	Potential Effects of an Exoskeleton-Assisted Overground Walking Program for Individuals With Spinal Cord Injury Who Uses a Wheelchair on Imaging and Serum Markers of Bone Strength: Pre-Post Study	doi: 10.2196/5308	Canada	75	Pre-Post Study Single Arm	Yes	Yes	Yes	No	No	No	No	No			No
Gorgey	2023	Frontiers in Neurology	Effects of two different paradigms of electrical stimulation exercise on cardio-metabolic risk factors after spinal cord injury. A randomized clinical trial	https://doi.org/10.3389/fneur.2023.1254760	United States	86	Randomized Controlled Trial (RCT)	Yes	Yes	Yes	No	No	No	No	No	MRI		No
Kimball	2023	Journal of Functional Morphology and Kinesiology	Impaired Glucose Tolerance and Visceral Adipose Tissue Thickness among Lean and Non-Lean People with and without Spinal Cord Injury	doi: 10.3390/jfmk8030123	United States	82	Cross-Sectional	Yes	Yes	Yes	No	No	No	No	No		OGTT	No
Lee	2023	Healthcare	Predicting Maximum Oxygen Uptake from Non-Exercise and Submaximal Exercise Tests in Paraplegic Men with Spinal Cord Injury	doi:Â 10.3390/healthcare11050763	Asia	95	Cross-Sectional	Yes	Yes	Yes	No	No	No	No	No			No
Lee	2023	Spinal Cord	Pulmonary function and sarcopenia as predictors of dysphagia in cervical spinal cord injury	doi: 10.1038/s41393-023-00946-7	Asia	88	Cohort	Yes	No	No	No	No	No	No	No			No
DiGioia	2023	The American Journal of Cardiology	Influence of the Type of Disability and Sporting Discipline on Lipid Profile in a Cohort of Italian Paralympic Athletes	https://doi.org/10.1016/j.amjcard.2023.09.118	Europe	86	Cross-Sectional	Yes	No	Yes	No	No	No	No	No			Yes
Douglas	2023	Disability and Rehabilitation	Baseline health-related self-efficacy for individuals following stroke, traumatic brain injury, and spinal cord injury prior to enrollment in a weight-loss intervention	doi: 10.1080/09638288.2023.2261845	United States	88	Cross-Sectional	Yes	No	Yes	No	No	No	No	No			No
deGroot	2023	International Journal of Environmental Research and Public Health	The Effect of Mindset and Breathing Exercises on Physical and Mental Health in Persons with Spinal Cord InjuryÃ¢â‚¬â€ A Pilot Feasibility Study	doi: 10.3390/ijerph20186784	Europe	89	Pre-Post Study Single Arm	No	No	No	No	No	No	No	No			No
Goldsmith	2023	British Journal of Nutrition	The interaction of macronutrients and body composition among individuals with chronic spinal cord injury	doi: 10.1017/S0007114522001830	United States	95	Cross-Sectional	Yes	Yes	Yes	No	No	No	No	No	MRI		No
Sharma	2023	Asian Journal of Pharmaceutical and clinical Research	LIFESTYLE-RELATED PREDICTORS OF TESTOSTERONE DEFICIENCY AMONG MALE PATIENTS WITH CHRONIC SPINAL CORD INJURY	DOI: http://dx.doi.org/10.22159/ajpcr.2023v16i7.47101	Asia	91	Cross-Sectional	Yes	No	No	No	No	No	No	No			No
Welch	2024	Journal of Neurotrauma	Cardiorespiratory Responses to Acute Intermittent Hypoxia in Humans With Chronic Spinal Cord Injury	doi: 10.1089/neu.2023.0353	United States	92	Cross-over	No	No	No	No	No	No	No	No			No
Solinsky	2024	Clinical Autonomic Research	Valsalva maneuver pressure recovery time is prolonged following spinal cord injury with correlations to autonomicallyâ€‘influenced secondary complications	doi: 10.1007/s10286-024-01040-5	United States	96	Cross-Sectional	Yes	No	No	No	No	No	No	No			No
Li	2024	Spinal Cord	Racial differences in serological markers across the first year of injury in spinal cord injury: a retrospective analysis of a multi-center interventional study	doi: 10.1038/s41393-024-00998-3	United States	86	Randomized Controlled Trial (RCT)	Yes	No	No	No	No	No	No	No			No
Farrow	2024	Experimental Physiology	Effect of high-intensity interval training on cardiometabolic component risks in persons with paraplegia: Results of a randomized controlled trial	doi: 10.1113/EP091803	Europe	96	Randomized Controlled Trial (RCT)	Yes	Yes	Yes	No	No	No	No	No		OGTT	No
Dorey	2024	Spinal Cord	Effects of exercise on autonomic cardiovascular control in individuals with chronic, motor-complete spinal cord injury: an exploratory randomised clinical trial	doi: 10.1038/s41393-024-01019-z	Canada	82	Randomized Controlled Trial (RCT)	Yes	Yes	Yes	No	No	No	No	No			No
Dora	2024	The Journal of Health Care Organization, Provision, and Financing	Basal Metabolic Rate Versus Dietary Vitamin D and Calcium Intakes and the Association With Body Composition and Bone Health After Chronic Spinal Cord Injury	doi: 10.1177/00469580241278018	United States	100	Cross-Sectional	Yes	Yes	Yes	No	No	No	No	No			No
Deitrich	2024	Spinal Cord	Bodyweight influences the relationship between serum testosterone and bone mineral density in men with spinal cord injury	Â doi: 10.1038/s41393-024-01022-4	United States	100	Cross-Sectional	Yes	Yes	Yes	No	No	No	No	No			No
Chan	2024	The Journal of Spinal Cord Medicine	An exploratory analysis of the metabolic syndrome and cardiovascular disease risk calculations in veterans with spinal cord injury and disorders	doi: 10.1080/10790268.2024.2375888	United States	100	Cohort	Yes	No	No	No	No	No	No	No			No
Bigford	2024	Journal of Spine Research and Surgery	Modification of the Diabetes Prevention Program Lifestyle Intervention in Persons with Spinal Cord Injury: Efficacy for Reducing Major Cardiometabolic Risks, Increased Fitness, and Improved Health-Related Quality of Life	doi: 10.26502/fjsrs0070	United States	77	Cohort	Yes	Yes	Yes	No	No	No	No	No		OGTT	No
Alazzam	2024	Physiological Reports	Validation of basal metabolic rate equations in persons with innervated and denervated chronic spinal cord injury	doi: 10.14814/phy2.16099	United States	91	Cross-Sectional	Yes	Yes	Yes	No	No	No	No	No			No
AbdManan	2024	The Journal of Spinal Cord Medicine	Postural effects on blood pressure, intraocular pressure, and ocular perfusion pressure in patients with spinal cord injury	doi: 10.1080/10790268.2024.234544	Asia	100	Cross-Sectional	No	No	No	No	No	No	No	No			No
GurArie	2024	Gut Microbes	Lack of gut microbiome recovery with spinal cord injury rehabilitation	doi: 10.1080/19490976.2024.2309682	Europe	91	Cross-Sectional	Yes	No	No	No	No	No	No	No			No
