# Supplementary material for: Cardiometabolic Risk in Chronic Spinal Cord Injury: A Systematic Review with Meta-Analysis and Temporal and Geographical Trends
Source: J Clin Med. 2025 Apr 22;14(9):2872. doi: 10.3390/jcm14092872 (PMC12072459; doi:10.3390/jcm14092872)
Supplement: Supplementary file 1 [file jcm-14-02872-s001.zip › S3_QualityNo._new3.xlsx]

## Sheet: S3_QualityNo._new3
Study	Title	First Author	Article Year	Journal	Quality
Hooker 1990	The effects of prolonged exercise on spinally injured subjects	Gass, G.C.	1981	Medicine & Science in Sports & Exercise	73
Skagen 1982	Sympathetic reflex control of subcutaneous blood flow in tetraplegic man during postural changes	Skagen, K.	1981	Clinical Science	100
Vaziri 1982	LIPID ABNORMALITIES IN CHRONIC RENAL FAILURE ASSOCIATED WITH SPINAL CORD INJURY	Vaziri, ND	1982	Spinal Cord	64
Kessler 1986	Cardiovascular Findings in Quadriplegic and Paraplegic Patients and in Normal Subject	Kessler, Kenneth	1986	The American Journal of Cardiology	100
Davis 1987	Cardiac effects of short term arm crank training in paraplegics: echocardiographic evidence	Davis, Glen	1987	European Journal of Applied Physiology and Occupational Physiology	86
Figoni 1990	Physiologic Responses of Paraplegics and Quadriplegics to Passive and Active Leg Cycle Ergometry	Figoni, Stephen F.	1990	Journal of American Paraplegic Society	77
Bostom 1991	Lipid and lipoprotein profiles relate to peak aerobic power in spinal cord injured men	Bostom, Andrew	1991	Medicine & Science in Sports & Exercise	91
Convertino 1991	Impairment of carotid-cardiac vagal baroreflex in wheelchair-dependent quadriplegics	Convertino, Victor A	1991	The American Journal of Physiology	95
Krum 1991	Diurnal blood pressure variation in quadriplegic chronic spinal cord injury patients	Krum, Henry	1991	Clinical Science	82
Nash 1991	Reversal Atrophy Exercise of Adaptive Left Ventricular Following Electrically-stimulated Training in Human Tetraplegics	Nash, Mark S.	1991	Paraplegia	91
Bauman 1992	Depressed serum high density lipoprotein cholesterol levels in veterans with spinal cord injury	Bauman, W A	1992	Paraplegia	73
Krum 1992	Risk factors for cardiovascular disease in chronic spinal cord injury patients	Krum, H.	1992	Paraplegia	86
Noreau 1992	Return to work after spinal cord injury: the potential contribution of physical fitness	Noreau, L	1992	Paraplegia	95
Shetty 1992	Lipid and Lipoprotein Abnormalities in Young Quadriplegic Men	Shetty, Kaup	1992	The American Journal of the Medical Sciences	95
Zlotolow 1992	The Serum Lipoprotein Profile in Veterans With Paraplegia: The Relationship to Nutritional Factors and Body Mass Index	Zlotow, Susan P.	1992	Journal of the American Paraplegia Society	82
Aksnes 1993	Meal-induced rise in resting energy expenditure in patients with complete cervical spinal cord lesions	Aknes Cand Scient, A-K	1993	Spinal Cord	82
Ashley 1993	Evidence of autonomic dysreflexia during functional electrical stimulation in individuals with spinal cord injuries	Ashley, E A	1993	Paraplegia	82
Bauman 1993	Tomographic Thallium-201 Myocardial Perfusion Imaging After Intravenous Dipyridamole in Asymptomatic Subjects With Quadriplegia	Bauman, William	1993	Archives of Physical Medicine & Rehabilitation	85
Laskin 1993	Electrical stimulation-assisted rowing exercise in spinal cord injured people. A pilot study	Laskin, James	1993	Paraplegia	86
Olle 1993	Body Composition of Sedentary and Physically Active Spinal Cord Injured Individuals Estimated From Total Body Electrical Conductivity	Olle, Margaret	1993	Archives of Physical Medicine & Rehabilitation	95
Robergs 1993	Increased endothelin and creatine kinase after electrical stimulation of paraplegic muscle	Robergs, Robert A.	1993	Journal of Applied Physiology	86
Spungen 1993	The Relationship Between Total Body Potassium and Resting Energy Expenditure in Individuals With Paraplegia	Spungen, Ann	1993	Archives of Physical Medicine & Rehabilitation	73
Bloomfield 1994	Catecholamine response to exercise and training in individuals with spinal cord injury	Bloomfield, Susan	1994	Official Journal of the American College of Sports Medicine	82
Engelke 1994	Autonomic functions and orthostatic responses 24 h after acute intense exercise in paraplegic subjects	Engelke, Keith	1994	The American Journal of Physiology	77
Hopman 1994	Properties of the venous vascular system in the lower extremities of individuals with paraplegia	Hopman, M. T. E.	1994	Paraplegia	95
Janssen 1994	Physical strain in daily life of wheelchair users with spinal cord injuries	Janssen, Thomas	1994	Medicine & Science in Sports & Exercise	100
King 1994	Exertional Hypotension in Spinal Cord Injury	King, Marjorie L.	1994	Chest	100
Nash 1995	Effects of electrically-stimulated exercise and passive motion on echocardiographically-derived wall motion and cardiodynamic function in tetraplegic person	Nash, MS	1995	Paraplegia	86
Zhong 1995	The Relationships Among Serum Uric Acid, Plasma Insulin, and Serum Lipoprotein Levels in Subjects with Spinal Cord Injury	Zhong, Y. G.	1995	Hormone and Metabolic Research	91
Maki 1995	Associations between serum lipids and indicators of adiposity in men with spinal cord injury	Maki, K.C.	1995	Paraplegia	91
Aksnes 1996	Intact glucose transport in morphologically altered denervated skeletal muscle from quadriplegic patients	Aksnes, Anne-Kirsti	1996	American Journal of Physiology - Endocrinology and Metabolism	85
Kjaer 1996	Regulation of glucose turnover and hormonal responses during electrical cycling in tetraplegic humans	Kjaer, M.	1996	American Journal of Physiology	100
Muraki 1996	Cardiovascular and respiratory responses to passive leg cycle exercise in people with spinal cord injuries	Muraki, Satoshi	1996	European Journal of Applied Physiology	95
Grimm 1997	Sympathovagal balance of the heart in subjects with spinal cord injury	Grimm, David	1997	The American Journal of Physiology	95
Hjeltnes 1997	Improved body composition after 8 wk of electrically stimulated leg cycling in tetraplegic patients	Hjeltnes, Nils	1997	American Journal of Physiology	82
Janssen 1997	Coronary heart disease risk indicators, aerobic power, and physical activity in men with spinal cord injuries	Janssen, Thomas	1997	Archives of Physical Medicine & Rehabilitation	95
Karlsson 1997	Regulation of Lipolysis by the Sympathetic Nervous System: A Microdialysis Study in Normal and Spinal Cord-Injured Subjects	Karlsson, Ann-Katrin	1997	Metabolism	95
Hopman 1998	Blood Redistribution and Circulatory Responses to Submaximal Arm Exercise in Persons with Spinal Cord Injury	Hopman, M. T. E.	1998	Scandinavian Journal of Rehabilitative Medicine	88
Karlsson 1998	Regional sympathetic function in high spinal cord injury during mental stress and autonomic dysreflexia	Karlsson, Ann-Katrin	1998	Brain	80
Monroe 1998	Lower daily energy expenditure as measured by a respiratory chamber in subjects with spinal cord injury compared with control subjects	Monroe, Mary	1998	American Journal of Clinical Nutrition	86
Schmid 1998	Catecholamines, heart rate, and oxygen uptake during exercise in persons with spinal cord injury	Schmid, Andreas	1998	Journal of Applied Physiology	95
Tharion 1998	Glucose intolerance and dyslipidaemias in persons with paraplegia and tetraplegia in South India	Tharion, George	1998	Spinal Cord	77
Katoh 1998	High incidence of impaired glucose tolerance in spinal cord injuries	Katho, Junichi	1998	Journal of Physical Therapy Science	70
Bauman 1998	The effect of residual neurological deficit on serum lipoproteins in individuals with chronic spinal cord injury	Bauman, William	1998	Spinal Cord	68
Schmid 1998-2	Catecholamines, heart rate, and oxygen uptake during exercise in persons with spinal cord injury	Schmid, Andreas	1998	Journal of Applied Physiology	95
Bauman 1999	Is immobilization associated with an abnormal lipoprotein profile? Observations from a diverse cohort	Bauman, WA	1999	Spinal Cord	95
Bauman 1999	The effect of residual neurological deficit on oral glucose tolerance in persons with chronic spinal cord injury	Bauman, WA	1999	Spinal Cord	94
Kjaer 1999	Heart rate during exercise with leg vascular occlusion in spinal cord-injured humans	Kajer, M.	1999	Journal of Applied Physiology	100
Averill 2000	Blood Pressure Response to Acupuncture in a Population at risk for Autonomic Dysreflexia	Averill, Allison	2000	Archives of Physical Medicine & Rehabilitation	64
Bhambhani 2000	Quadriceps muscle deoxygenation during functional electrical stimulation in adults with spinal cord injury	Bhambhani, Y	2000	Spinal Cord	95
Dela 2000	An intact central nervous system is not necessary for insulin-mediated increases in leg blood flow in humans	Dela, Flemming	2000	European Journal of Physiology	100
Houtman 2000	Systemic circulation and cerebral oxygenation during head-up tilt in spinal cord injured individuals	Houtman, S.	2000	Spinal Cord	100
Houtman 2000	Blood volume and hemoglobin after spinal cord injury	Houtman, Sibrand	2000	American Journal of Physical Medicine and Rehabilitation	77
Houtman 2000	Sympathetic nervous system activity and cardiovascular homeostatis during head-up tilt in patients with spinal cord injuries	Houtman, Sibrand	2000	Clinical Autonomic Research	95
Kemp 2000	The Relationships Among Serum Lipid Levels, Adiposity, And Depressive Symptomatology In Persons Aging With Spinal Cord Injury	Kemp, Bryan	2000	The Journal of Spinal Cord Medicine	91
Schmid 2000	Lipoproteins and free plasma catecholamines in spinal cord injured men with different injury levels	Schmid, A.	2000	Clinical Physiology	100
Spungen 2000	Soft tissue body composition differences in monozygotic twins discordant for spinal cord injury	Spungen, Ann M.	2000	Journal of Applied Physiology	100
Theisen 2000	Blood distribution adaptations in paraplegics during posture changes: peripheral and central reflex responses	Theisen, Daniel	2000	European Journal of Applied Physiology	80
Gass 2001	Thermoregulatory responses to repeated warm water immersion in subjects who are paraplegic	Gass, EM	2001	Spinal Cord	75
Legramante 2001	Positive and Negative Feedback Mechanisms in the NeuralRegulation of Cardiovascular Function in Healthy and Spinal CordÃ¢â‚¬â€œInjured Humans	Legramante, J.M.	2001	Circulation	86
Modlesky 2004	Insulin action and long-term electrically induced training in individuals with spinal cord injuries	Mohr, Thomas	2001	Medicine & Science in Sports & Exercise	95
Mohr 2001	Insulin action and long-term electrically induced training in individuals with spinal cord injuries	Mohr, Thomas	2001	Medicine & Science in Sports & Exercise	79
Mukherjee 2001	Physical fitness training for wheelchair ambulation by the arm crank propulsion technique	Mukherjee, Goutam	2001	Clinical Rehabilitation	82
Stallknecht 2001	Role of the sympathoadrenergic system in adipose tissue metabolism during exercise in humans	Stallknecht, Bente	2001	Journal of Physiology	100
Szlachcic 2001	The Effect Of Dietary Intervention On Lipid Profiles In Individuals With Spinal Cord Injury	Szlachcic, Yaga	2001	The Journal of Spinal Cord Medicine	100
Theisen 2001	Cutaneous Vascular Response and Thermoregulation in Individuals With Paraplegia During Sustained Arm-Cranking Exercise	Theisen, Daniel	2001	Physiology and Biochemistry	86
Wong 2001	Body weight, serum uric acid and lipid profile one year after spinal cord injury	Wong, Pong-Yuen	2001	Chang Gung Medical Journal	100
Holme 2001	Temperature responses to electrically induced cycling in spinal cord injured persons	Holme, Eva	2001	Medicine & Science in Sports & Exercise	77
Schmid 2001	Catecholamines Response of High Performance Wheelchair Athletes at Rest and During Exercise with Autonomic Dysreflexia	Schmid, Andreas	2001	International Journal of Sports Medicine	86
Hopman 2002	Increased vascular resistance in paralyzed legs after spinal cord injury is reversible by training	Hopman, M. T. E.	2002	Journal of Applied Physiology	86
Jeon 2002	Improved glucose tolerance and insulin sensitivity after electrical stimulation-assisted cycling in people with spinal cord injury	Jeon, JY	2002	Spinal Cord	92
Kirshblum 2002	Silent autonomic dysreflexia during a routine bowel program in persons with traumatic spinal cord injury: a preliminary study	Kirshblum, Steven	2002	Archives of Physical Medicine & Rehabilitation	82
Petrofsky 2002	The effect of ageing in spinal cord injured humans on the blood pressure and heart rate responses during fatiguing isometric exercise	Petrofsky, Jerrold	2002	European Journal of Applied Physiology	95
Buchholz 2003	The Use of Bioelectric Impedance Analysis to Measure Fluid Compartments in Subjects With Chronic Paraplegia	Bucholz, Andrea C	2003	Archives of Physical Medicine & Rehabilitation	100
Buchholz 2003	Physical Activity Levels Are Low in Free-Living Adults with Chronic Paraplegia	Buchholz, Andrea	2003	Obesity	100
Buchholz 2003	Differences in resting metabolic rate between paraplegic and able-bodied subjects are explained by differences in body composition	Buchholz, Andrea	2003	American Journal of Clinical Nutrition	100
Igawa 2003	The role of capsaicin-sensitive afferents in autonomic dysreflexia in patients with spinal cord injury	Igawa, Y	2003	BJU International	73
Jones 2003	Healthy body mass index values often underestimate body fat in men with spinal cord injury	Jones, Lynnette	2003	Archives of Physical Medicine & Rehabilitation	100
Kooijman 2003	Preserved alpha-adrenergic tone in the leg vascular bed of spinal cord-injured individuals	Kooijman, Miriam	2003	Circulation	91
Mizushima 2003	Cardiovascular and Endocrine Responses During the Cold Pressor Test in Subjects With Cervical Spinal Cord Injuries	Mizushima, Takashi	2003	Archives of Physical Medicine & Rehabilitation	95
Spungen 2003	Factors influencing body composition in persons with spinal cord injury: a cross-sectional study	Spungen, Ann	2003	Journal of Applied Physiology	100
Maggioni 2003	Body composition assessment in spinal cord injury subjects	Maggioni, Martina	2003	Acta Diabetologica	82
Ditor 2005	Effects of body weight-supported treadmill training on heart rate variabilityand blood pressure variability in individuals with spinal cord injury	Ditor, David S.	2004	The Journal of Applied Physiology	70
Elder 2004	Intramuscular fat and glucose tolerance after spinal cord injury Ã¢â‚¬â€œa cross-sectional study	Elder, CP	2004	Spinal Cord	82
Frisbie 2004	Microvascular instability in tetraplegic patients: preliminary observations	Frisbie, JH	2004	Spinal Cord	64
Jones 2004	Factor Analysis of the Metabolic Syndrome in Spinal Cord-Injured Men	Jones, Lynnette	2004	Metabolism	100
Stewart 2004	TREADMILL TRAININGÃ¢â‚¬â€œINDUCED ADAPTATIONS IN MUSCLE PHENOTYPE IN PERSONS WITH INCOMPLETE SPINAL CORD INJURY	Stewart, Brian G.	2004	Muscle & Nerve	100
Takahashi 2004	Cardiovascular control during voluntary static exercise in humans with tetraplegia	Takahashi, Makoto	2004	Journal of Applied Physiology	95
Wecht 2004	Arterial Stiffness in Persons With Paraplegia	Wecht, Jill M	2004	The Journal of Spinal Cord Medicine	90
Hagobian 2004	Foot Cooling Reduces Exercise-Induced Hyperthermia in Men with Spinal Cord Injury	Hagobian, Todd	2004	Medicine & Science in Sports & Exercise	92
Carvalho 2005	Response of the arterial blood pressure of quadriplegic patients to treadmill gait training	Carvalho, D.C.L.	2005	Brazilian Journal of Medical and Biological Research	95
Carvalho 2005	Metabolic and cardiorespiratory responses of tetraplegic subjects during treadmill walking using neuromuscular electrical stimulation and partial body weight support	Carvalho, DCL	2005	Spinal Cord	89
Ditor 2005	The effects of body-weight supported treadmill training on cardiovascular regulation in individuals with motor-complete SCI	Ditor, DS	2005	Spinal Cord	88
Frost 2005	Inflammatory C-Reactive Protein and Cytokine Levels in Asymptomatic People With Chronic Spinal Cord Injury	Frost, Frederick	2005	Archives of Physical Medicine & Rehabilitation	79
Hjeltnes 2005	Tetraplegic subjects have hyperleptinaemia with marked circadian variation	Hijeltnes, Nils	2005	Clinical Endocrinology	86
Javierre 2005	Continual supplementation with n-3 fatty acids does not modify plasma lipid profile in spinal cord injury patients	Javierre, C.	2005	Spinal Cord	100
Manns 2005	Fitness, Inflammation, and the Metabolic Syndrome in Men With Paraplegia	Manns, Patricia	2005	Archives of Physical Medicine & Rehabilitation	91
Mizushima 2005	Carotid Artery Flow Volume and Velocity by Duplex Sonography in Men With Chronic Low Thoracic and Lumbar Spinal Cord Injury	Mizushima, Takashi	2005	Archives of Physical Medicine & Rehabilitation	82
Storch 2005	Lipid profile in spinal cord-injured women with different injury levels	Storch, Max-Jurgen	2005	Preventive Medicine	91
Ribeiro 2005	Assessment of nutritional status of active handicapped individuals	Ribeiro, Sandra	2005	Nutrition Research	68
Thijssen 2005	Local Vascular Adaptations after Hybrid Training in Spinal CordÃ¢â‚¬â€œInjured Subjects	Thijssen, Dick	2005	Medicine & Science in Sports & Exercise	85
Bauman 2006	Relationship of fat mass and serum estradiol with lower extremity bone in persons with chronic spinal cord injury	Bauman, William	2006	American Journal of Physiology - Endocrinology and Metabolism	100
Chen 2006	Obesity intervention in persons with spinal cord injury	Chen, Y	2006	Spinal Cord	91
Claydon 2006	Cardiovascular Responses to Vibrostimulation for SpermRetrieval in Men With Spinal Cord Injury	Claydon, Victoria E.	2006	Journal of Spinal Cord Medicine	86
deCarvalho 2006	Improvement of Metabolic and Cardiorespiratory Responses Through Treadmill Gait Training With Neuromuscular Electrical Stimulation in Quadriplegic Subjects	Cristina Leite de Carvalho, Daniela	2006	Artificial Organs	85
Inukai 2006	Assessment of Total and Segmental Body Composition in spinal Cord-Injured Athletes in Okayama Prefecture of Japan	Inukai, Yoshihide	2006	Acta Medica Okayama	86
Wecht 2006	Autonomic recovery from peak arm crank exercise in fit and unfit individuals with paraplegia	Wecht, Jill	2006	Medicine & Science in Sports & Exercise	86
Yeung 2006	Aortoiliac hemodynamic and morphologic adaptation to chronic spinal cord injury	Young, Janice J	2006	Journal of Vascular Surgery	100
Battram 2007	Acute caffeine ingestion does not impair glucose tolerance in persons with tetraplegia	Battram, D. S	2007	Journal of Applied Physiology	96
Bauman 2007	Provocative Stimulation of Growth Hormone: A Monozygotic Twin Study Discordant for Spinal Cord Injury	Bauman, William	2007	The Journal of Spinal Cord Medicine	85
Frisbie 2007	Unstable baseline blood pressure in chronic tetraplegia	Frisbie, JH	2007	Spinal Cord	77
Kooijman 2007	Local vasoconstriction in spinal cord-injured and able-bodied individuals	Kooijman, M.	2007	Journal of Applied Physiology	100
Liang 2007	Different Risk Factor Patterns for Metabolic Syndrome in MenWith Spinal Cord Injury Compared With Able-Bodied MenDespite Similar Prevalence Rates	Liang, Huifang	2007	Archives of Physical Medicine & Rehabilitation	100
Liu 2007	Effects of Functional Electrical Stimulation on Peak Torque and Body Composition in Patients with Incomplete Spinal Cord Injury	Liu, Chin-Wei	2007	The Kaohsiung journal of medical sciences	71
Melchiorri 2007	Use of vibration exercise in spinal cord injury patients who regularly practise sport	Melchiorri, Giovanni	2007	Functional Neurology	64
Nash 2007	A Guideline-Driven Assessment of Need for Cardiovascular Disease Risk Intervention in Persons With Chronic Paraplegia	Nash, Mark	2007	Archives of Physical Medicine & Rehabilitation	91
Rimaud 2007	Effects of Graduated Compression Stockings onCardiovascular and Metabolic Responses to Exercise andExercise Recovery in Persons With Spinal Cord Injury	Rimaud, Diana	2007	Archives of Physical Medicine & Rehabilitation	86
Segal 2007	Effects of Long-term 4-Aminopyridine Therapy on Glucose Tolerance and Glucokinetics in Patients with Spinal Cord Injury	Segal, Jack	2007	Pharmacotherapy:The Journal of Human Pharmacology & Drug Therapy	100
Szlachcic 2007	Clinical significance of abnormal electrocardiographic findings in individuals aging with spinal injury and abnormal lipid profiles	Szlachcic, Yaga	2007	The Journal of Spinal Cord Medicine	86
Takahashi 2007	Control of heart rate variability by cardiac parasympathetic nerve activity during voluntary static exercise in humans with tetraplegia	Takahashi, Makoto	2007	Journal of Applied Physiology	91
Wang 2007	Circulating Levels of Markers of Inflammation and Endothelial Activation are Increased in Men with Chronic Spinal Cord Injury	Wang, Tzung-Dau	2007	Journal of the Formosan Medical Association	85
Weaver 2007	Prevalence of obesity and high blood pressure in veterans with spinal cord injuries and disorders: a retrospective review	Weaver, Frances	2007	American Journal of Physical Medicine and Rehabilitation	95
Wecht 2007	Normalization of Supine Blood Pressure After Nitric Oxide Synthase Inhibition in Persons With Tetraplegia	Wecht, Jill	2007	Journal of Spinal Cord Medicine	77
Yilmaz 2007	The Relationship Between Basal Metabolic Rate and Femur BoneMineral Density in Men With Traumatic Spinal Cord Injury	Yilmaz, Bilge	2007	Archives of Physical Medicine & Rehabilitation	91
Yilmaz 2007	Basal Metabolic Rate and Autonomic NervousSystem Dysfunction in Men With Spinal Cord Injury	Yilmaz, Bilge	2007	Obesity	73
Bauman 2007	Risk Assessment for Coronary Heart Disease in a Veteran Population with Spinal Cord Injury	Bauman, William	2007	Topics in Spinal Cord Injury Rehabilitation	95
Astorino 2008	Efficacy of a New Rehabilitative Device for individuals with Spinal Cord Injury	Astorino, Todd A.	2008	Journal of Spinal Cord Medicine	91
Dionyssiotis 2008	Body Composition in Paraplegic Men	Dionyssiotis, Yannis	2008	Journal of Clinical Densitometry	82
Edwards 2008	Visceral adipose tissue and the ratio of visceral to subcutaneous adipose tissue are greater in adults with than in those without spinal cord injury, despite matching waist circumferences	Edward, Lesley A	2008	The American Journal of Clinical Nutrition	95
Finnie 2008	Current coronary heart disease risk assessment tools may underestimate risk in community-dwelling persons with chronicspinal cord injury	Finnie, AK	2008	Spinal Cord	90
Garrison 2008	Leg sympathetic response to noxious skin stimuli is similar in high and low level human spinal cord injury	Garrison, Kevin	2008	Clinical Neurophysiology	68
Gibson 2008	C-Reactive protein in adults with chronic spinal cord injury: increased chronic inflammation in tetraplegia vs paraplegia	Gibson, AE	2008	Spinal Cord	100
Liang 2008	Elevated C-Reactive Protein Associated With Decreased High-Density Lipoprotein Cholesterol in Men With Spinal Cord Injury	Liang, Huifang	2008	Archives of Physical Medicine & Rehabilitation	100
Miyahara 2008	Effect of sports activity on bone mineral density in wheelchair athletes	Miyahara, Kimiko	2008	Journal of bone and mineral metabolism	73
Miyatani 2009	Pulse Wave Velocity for Assessment of Arterial Stiffness Among People With Spinal Cord Injury: A Pilot Study	Miyatani, Masae	2008	Journal of Spinal Cord Medicine	100
Mojtahedi 2008	The association between regional body composition and metabolic outcomes in athletes with spinal cord injury	Mojtahedi, Mina	2008	Spinal Cord	100
Morse 2008	Association Between Mobility Mode and C-Reactive Protein Levels in Men With Chronic Spinal Cord Injury	Morse, Leslie R.	2008	Archives of Physical Medicine & Rehabilitation	91
Otsuka 2008	Orthostatic influence on heart rate and blood pressure variability in trained persons with tetraplegia	Otsuka, Yasuko	2008	European Journal of Applied Physiology	80
Schmid 2008	Lipid Profiles of Persons With Paraplegia and Tetraplegia: Sex Differences	Schmid, Andreas	2008	Journal of Spinal Cord Medicine	100
Yoo 2008	Sevoflurane Concentrations Required to Block Autonomic Hyperreflexia during Transurethral Litholapaxy in Patients with Complete Spinal Cord Injury	Yoo, Kyung Y.	2008	Anesthesiology	91
Bassett 2009	More than looking good: Impact on quality of life moderates the relationship between functional body image and physical activity in men with SCI	Bassett, RL	2009	Spinal Cord	95
Buchholz 2009	Greater daily leisure time physical activity is associated with lower chronic disease risk in adults with spinal cord injury	Buchholz, Andrea	2009	Applied Physiology, Nutrition, and Metabolism	100
Crisafulli 2009	Hemodynamic responses to metaboreflex activation: insights from spinal cord-injured humans	Crisafulli, Antonio	2009	European Journal of Applied Physiology	85
Dionyssiotis 2009	Influence of neurological level of injury in bones, muscles, and fat in paraplegia	Dionyssiotis, Yannis	2009	Journal of Rehabilitation Research & Development	100
Gorgey 2010	Relationship of Spasticity to Soft Tissue Body Composition and the Metabolic Profile in Persons With Chronic Motor Complete Spinal Cord Injury	Gorgey, Ashraf	2009	The Journal of Spinal Cord Medicine	100
Griffin 2009	Functional electrical stimulation cycling improves body composition, metabolic and neural factors in persons with spinal cord injury	Griffin, L.	2009	Journal of Electromyography and Kinesiology	91
Handrakis 2009	Effect of hypotensive challenge on systemic hemodynamics and cerebral blood flow in persons with tetraplegia	Handrakis, John	2009	Clinical Autonomic Research	92
Hetz 2009	Increased participation in activities of daily living is associated with lower cholesterol levels in people with spinal cord injury	Hetz, Samuel	2009	Archives of Physical Medicine & Rehabilitation	100
Millar 2009	Effects of short-term training on heart rate dynamics in individuals with spinal cord injury	Millar, Philip	2009	Autonomic Neuroscience: Basic and Clinical	88
Mojtahedi 2009	Body composition assessment in athletes with spinal cord injury: comparison of field methods with dual-energy X-ray absorptiometry	Mojtahedi, Mina	2009	Spinal Cord	90
Mukherjee 2000	Evaluation of ambulatory performance of the arm propelled three-wheeled chair using heart rate as a control index	Mukherjee, Goutam	2009	Disability and Rehabilitation	68
Ogata 2009	Hyperventilation during orthostatic challenge in spinal cord-injured humans	Ogata, Hisayoshi	2009	Clinical Autonomic Research	77
Wang 2009	The relationships among serum glucose, albumin concentrations and carotid atherosclerosis in men with spinal cord injury	Wang, Yen-Ho	2009	Atherosclerosis	91
Wecht 2009	Cold face test in persons with spinal cord injury: age versus inactivity	Wecht, Jill	2009	Clinical Autonomic Research	100
Kooijman 2009	The role of the a-adrenergic receptor in the leg vasoconstrictor response to orthostatic stress	Kooijman, Miriam	2009	Acta Physiologica	95
Matos-Souza 2009	Carotid intima-media thickness is increased in patients with spinal cord injury independent of traditional cardiovascular risk factors	Matos-Souza, Jose	2009	Atherosclerosis	100
Emmons 2010	The Influence of Visceral Fat on the Postprandial Lipemic Response in Men with Paraplegia	Emmons, Racine R.	2010	Journal of the American College of Nutrition	86
Gorgey 2010	Oral baclofen administration in persons with chronic spinal cord injury does not prevent the protective effects of spasticity on body composition and glucose homeostasis	Gorgey, AS	2010	Spinal Cord	95
Halstead 2010	The effects of an anabolic agent on body composition andpulmonary function in tetraplegia: a pilot study	Halstead, LS	2010	Spinal Cord	71
Jeon 2010	Reduced Plasma Glucose and Leptin After 12 Weeks of Functional Electrical StimulationÃ¢â‚¬â€œRowing Exercise Training in Spinal Cord Injury Patients	Jeon, Justin	2010	Archives of Physical Medicine & Rehabilitation	75
Lewis 2010	Corticosteroid-binding Globulin, Cortisol, Free Cortisol, and Sex Hormone-binding Globulin Responses Following Oral Glucose Challenge in Spinal Cord-injured and Able-bodied Men	Lewis. J.G.	2010	Hormone and Metabolic Research	95
Myers 2010	Post-exercise heart rate recovery in individuals with spinal cord injury	Myers, JN	2010	Spinal Cord	85
Rouleau 2010	Traumatic and non-traumatic spinal cord-injured patientsin Quebec, Canada. Part 2: biochemical profile	Rouleau, P.	2010	Spinal Cord	100
Temesi 2010	Effect of carbohydrate ingestion on exercise performance and carbohydrate metabolism in persons with spinal cord injury	Temesi, John	2010	European Journal of Applied Physiology	86
Wecht 2010	Effects of midodrine hydrochloride on blood pressure and cerebral blood flow during orthostasis in persons with chronic tetraplegia	Wecht, Jill	2010	Archives of Physical Medicine & Rehabilitation	90
Wilson 2010	Cerebrovascular reactivity and dynamic autoregulation in tetraplegia	Wilson, Luke C.	2010	The American Journal of Physiology	85
Bauman 2011	A Small-Scale Clinical Trial to Determine the Safety and Efficacy of Testosterone Replacement Therapy in Hypogonadal Men with Spinal Cord Injury	Bauman, W.	2011	Hormone and Metabolic Research	92
Dhindsa 2011	Muscle spasticity associated with reduced whole-leg perfusion in persons with spinal cord injury	Dhindsa, Mandeep S.	2011	The Journal of Spinal Cord Medicine	95
Garshick 2011	Systemic Inflammation and Reduced Pulmonary Function in Chronic Spinal Cord Injury	Garshick, Eric	2011	Physical Medicine and Rehabilitation	86
Gorgey 2011	A Preliminary Report on the Effects of the Level of Spinal Cord Injury on the Association Between Central Adiposity and Metabolic Profile	Gorgey, Ashraf	2011	American Journal of Physical Medicine and Rehabilitation	95
Gorgey 2011	Regional and relative adiposity patterns in relation to carbohydrate and lipid metabolism in men with spinal cord injury	Gorgey, Ashraf	2011	Applied Physiology, Nutrition, and Metabolism	95
Gorgey 2011	Central adiposity associations to carbohydrate and lipid metabolism in individuals with complete motor spinal cord injury	Gorgey, Ashraf	2011	Metabolism	68
Jonkers 2012	Myofibrillar distribution of succinate dehydrogenase activity and lipid stores differs in skeletal muscle tissue of paraplegic subjects	Jonkers, Richard A. M.	2011	American Journal of Physiology - Endocrinology and Metabolism	95
LaFavor 2011	Serum hsCRP and visfatin are elevated and correlate to carotid arterial stiffness in spinal cord-injured subjects	La Favor, JD	2011	Spinal Cord	90
Lieberman 2011	Adherence with the National Cholesterol Education Program guidelines in men with chronic spinal cord injury	Lieberman, Jesse A.	2011	The Journal of Spinal Cord Medicine	90
Matos-Souza 2011	Altered left ventricular diastolic function in subjects with spinal cord injury	Matos-Souza, JR	2011	Spinal Cord	95
Neto 2011	Body composition modifications in people with chronic spinal cord injury after supervised physical activity	Neto, Frederico	2011	The Journal of Spinal Cord Medicine	90
Perret 2011	Comparison of nutritional intake between individuals with acute and chronic spinal cord injury	Perret, Claudio	2011	The Journal of Spinal Cord Medicine	77
Rosado-Rivera 2011	Comparison of 24-hour cardiovascular and autonomic function in paraplegia, tetraplegia, and control groups: Implications for cardiovascular risk	Rosado-Rivera, Dwindally	2011	The Journal of Spinal Cord Medicine	65
Wahman 2011	Cardiovascular disease risk and the need for prevention after paraplegia determined by conventional multifactorial risk models: the Stockholm spinal cord injury study	Wahman, Kerstin	2011	Journal of Rehabilitation Medicine	91
Hostettler 2011	Reliability of non-invasive cardiac output measurement in individuals with tetraplegia	Hostettler, S	2011	Spinal Cord	90
Buchholz 2012	Changes in traditional chronic disease risk factors over time and their relationship with leisure-time physical activity in people living with spinal cord injury	Buchholz, Andrea	2012	Applied Physiology, Nutrition, and Metabolism	95
Chain 2012	Physical activity benefits bone density and bone-related hormonesin adult men with cervical spinal cord injury	Chain, Amina	2012	European Journal of Applied Physiology	80
Flank 2012	Prevalence of Risk Factors for Cardiovascular Disease Stratified by Body Mass Index Categories in Patients with Wheelchair-dependent Paraplegia After Spinal Cord Injury.	Flank, Peter	2012	Journal of Rehabilitation Medicine	86
Gorgey 2012	A Model of Prediction and Cross-Validation of Fat-Free Massin Men With Motor Complete Spinal Cord Injury	Gorgey, Ashraf	2012	Archives of Physical Medicine & Rehabilitation	92
Gorgey 2012	Effects of resistance training on adiposity and metabolism after spinal cord injury	Gorgey, Ashraf	2012	Medicine & Science in Sports & Exercise	88
Kouda 2012	Does 20-min arm crank ergometer exercise increase plasma interleukin-6 in individuals with cervical spinal cord injury?	Kouda, Ken	2012	European Journal of Applied Physiology	91
Maggioni 2012	Heart adaptations to long-term aerobic training in paraplegic subjects: an echocardiographic study	Maggioni, MA	2012	Spinal Cord	95
Myers 2012	Effects of customized risk reduction program on cardiovascular risk in males with spinal cord injury	Myers, Jonathan	2012	Journal of Rehabilitation Research & Development	91
Ogata 2012	Limb oxygenation during the cold pressor test in spinal cord-injured humans	Ogata, Hisayoshi	2012	Clinical Autonomic Research	86
Phillips 2012	Aortic stiffness increased in spinal cord injury when matched for physical activity	Phillips, Aaron	2012	Medicine & Science in Sports & Exercise	86
Rimaud 2012	Effects of compression stockings on sympathetic activity and heart rate variability in individuals with spinal cord injury	Rimaud, Diana	2012	The Journal of Spinal Cord Medicine	62
Sabour 2012	The effects of n-3 fatty acids on inflammatory cytokines in osteoporotic spinal cord injured patients: a randomized clinical trial	Sabour, Hadis	2012	Journal of Research in Medical Sciences	89
Sakamoto 2012	Cardiovascular responses to arm static exercise in men with thoracic spinal cord lesions	Sakamoto, Keiko	2012	European Journal of Applied Physiology	95
Seabra-Garcez 2012	Ambulatory blood pressure is associated with subclinical atherosclerosis in spinal cordvinjury subjects	Seabra-Garcez, Juliane	2012	International Journal of Cardiology	100
Serra-Ano 2012	Force normalization in paraplegics	Serra-AÃƒÂ±ÃƒÂ³, P	2012	International Journal of Sports Medicine	86
Vichiansiri 2012	The Prevalence of Dyslipidemia in Patients with Spinal CordLesion in Thailand	Vichiansiri, Ratana	2012	Cholesterol	91
West 2012	Resting Cardiopulmonary Function in Paralympic Athletes with Cervical Spinal Cord Injury	West, Christopher	2012	Medicine & Science in Sports & Exercise	82
West 2013	Autonomic Function and Exercise Performance in Elite Athletes with Cervical Spinal Cord Injury	West, Christopher	2012	Medicine & Science in Sports & Exercise	82
Tanhoffer 2012	Comparison of methods to assess energy expenditure and physical activity in people with spinal cord injury	Tanhoffer, Ricardo	2012	The Journal of Spinal Cord Medicine	100
Cirnigliaro 2013	Prediction of limb lean tissue mass from bioimpedance spectroscopy in persons with chronic spinal cord injury	Cirnigliaro, Christopher M.	2013	The Journal of Spinal Cord Medicine	100
deGroot 2013	Longitudinal association between lifestyle and coronary heart disease risk factors among individuals with spinal cord injury	de Groot, S.	2013	Spinal Cord	82
Jacobs 2013	Heavy reliance on carbohydrate across a wide range of exercise intensities during voluntary arm ergometry in persons with paraplegia	Jacobs, Kevin	2013	The Journal of Spinal Cord Medicine	77
Koury 2013	Time of physical exercise practice after injury in cervical spinal cord-injured men is related to the increase in insulin sensitivity	Koury, JC	2013	Spinal Cord	91
LaFountaine 2013	Acute nitric oxide synthase inhibition and cardiac conduction in personswith spinal cord injury: a short report	La Fountaine, M. F.	2013	Pharmazie	75
LaFountaine 2013	Testosterone replacement therapy improves QTaVI in hypogonadal men with spinal cord injury	La Fountaine, Michael	2013	Neuroendocrinology	77
Paim 2013	Oxidized low-density lipoprotein, matrix-metalloproteinase-8 and carotid atherosclerosis in spinal cord injured subjects	Paim, Layde	2013	Atherosclerosis	100
Ryan 2013	Electrically Induced Resistance Training inIndividuals With Motor Complete Spinal Cord Injury	Ryan, Terence	2013	Archives of Physical Medicine & Rehabilitation	69
Sabour 2013	Cardiometabolic risk factors in Iranians with spinal cord injury: Analysis by injury-related variables	Sabour, Hadis	2013	Journal of Rehabilitation Research & Development	90
Wecht 2013	Hemodynamic Effects of L-Threo-3,4-Dihydroxyphenylserine (Droxidopa) in Hypotensive Individuals With Spinal Cord Injury	Wecht, Jill	2013	Archives of Physical Medicine & Rehabilitation	91
Wecht 2013	A prospective report on the prevalence of heart rate and blood pressure abnormalities in veterans with spinal cord injuries	Wecht, Jill	2013	The Journal of Spinal Cord Medicine	91
West 2017	Autonomic Cardiovascular Control in Paralympic Athletes with Spinal Cord Injury	West, Christopher R.	2013	Medicine & Science in Sports & Exercise	91
Yarar-Fisher 2014	Acute physiological effects of whole body vibration (WBV) on central hemodynamics, muscle oxygenation and oxygen consumption in individuals with chronic spinal cord injury	Yarar-Fisher, Ceren	2013	Disability and Rehabilitation	82
Zhu 2013	A retrospective chart review of heart rate and blood pressure abnormalities in veterans with spinal cord injury	Zhu, Carolyn	2013	The Journal of Spinal Cord Medicine	100
Matos-Souza 2013	Physical activity is associated with improved subclinical atherosclerosis in spinal cord injury subjects independent of variation in traditional risk factors	Matos-Souza, JosÃƒÂ© R.	2013	International Journal of Cardiology	86
West 2014	Autonomic cardiovascular control in paralympic athletes with spinal cord injury	West, Christopher	2013	Medicine & Science in Spots & Exercise	95
Barbonetti 2014	Correlates of low testosterone in men with chronic spinal cord injury	Barbonetti, Arcangelo	2014	Andrology	100
Beck 2014	Body composition of women and men withcomplete motor paraplegia	Beck, Lisa	2014	The Journal of Spinal Cord Medicine	86
D'Oliveira 2014	Physical exercise is associated with better fat mass distribution and lower insulin resistance in spinal cord injured individuals	D' Oliveira, Giselle Louise C.	2014	The Journal of Spinal Cord Medicine	82
Doherty 2014	Adiponectin Is a Candidate Biomarker of Lower Extremity Bone Density in Men With Chronic Spinal Cord Injury	Doherty, Ashley L	2014	Journal of bone and mineral research	95
Driussi 2014	Structural and functional left ventricular impairment in subjects with chronic spinal cord injury and no overt cardiovascular disease	Driussi, Caterina	2014	The Journal of Spinal Cord Medicine	91
Emmons 2014	The relationship between the postprandial lipemic response and lipid composition in persons with spinal cord injury	Emmons, Racine	2014	The Journal of Spinal Cord Medicine	89
Flank 2014	Self-reported physical activity and risk markers for cardiovascular disease after spinal cord injury	Flank, Peter	2014	Journal of Rehabilitation Medicine	91
D 2014	Physical Activity and Improved Diastolic Function in Spinal CordÃ¢â‚¬â€œInjured Subjects	De Rossi, Guilherme	2014	Medicine & Science in Sports & Exercise	95
Hubli 2014	Physical exercise improves arterial stiffness after spinal cord injury	Hubli, Michele	2014	The Journal of Spinal Cord Medicine	100
Inayama 2014	Associations between abdominal visceral fat and surrogate measures of obesity in Japanese men with spinal cord injury	Inayama, T.	2014	Spinal Cord	91
Kim 2014	A six-week motor-driven functional electronic stimulation rowing program improves muscle strength and body composition in people with spinal cord injury: a pilot study	Kim, D-I	2014	Spinal Cord	91
Lieberman 2014	Dietary Intake Relative to Cardiovascular Disease Risk Factors in Individuals With Chronic Spinal Cord Injury: A Pilot Study	Lieberman, Jesse	2014	Topics in Spinal Cord Injury Rehabilitation	95
Ogawa 2014	Elevation of interleukin-6 and attenuation of tumor necrosis factor-a during wheelchair half marathon in athletes with cervical spinal cord injuries	Ogawa, T.	2014	Spinal Cord	86
Ravensbergen 2014	Waist circumference is the best index for obesity-related cardiovascular disease risk in individuals with spinal cord injury	Ravensbergen, Henrike	2014	Journal of Neurotrauma	86
Rosety-Rodriguez 2014	Low-Grade Systemic Inflammation and Leptin Levels Were Improved by Arm Cranking Exercise in Adults With Chronic Spinal Cord Injury	Rosety-Rodriguez, Manuel	2014	Archives of Physical Medicine & Rehabilitation	100
Sabour 2014	Is Lipid Profile Associated with Bone Mineral Density and Bone Formation in Subjects with Spinal Cord Injury?	Sabour, Hadis	2014	Journal of Osteoporosis	90
Sankari 2014	Tetraplegia is a risk factor for central sleep apnea	Sankari, Abdulghani	2014	Journal of Applied Physiology	95
Szlachcic 2014	Predictors of Subclinical Atherosclerosis in Women With Spinal Cord Injury	Szlachcic, Yaga	2014	Topics in Spinal Cord Injury Rehabilitation	100
Tanhoffer 2014	Exercise, Energy Expenditure, and Body Composition in People With Spinal Cord Injury	Tanhoffer, Ricardo	2014	Journal of Physical Activity & Health	75
Zwierzchowska 2014	The Body Mass Index and Waist Circumference as Predictors Of Body Composition in Post CSCI Wheelchair Rugby Players (Preliminary Investigations)	Zwierzchowska, Anna	2014	Journal of Human Kinetics	85
Gorgey 2014	Effect of adjusting pulse durations of functional electrical stimulation cycling on energy expenditure and fatigue after spinal cord injury	Gorgey, Ashraf	2014	Journal of Rehabilitation Research & Development	88
GarcÃƒÂ­a-MassÃƒÂ³ 2014	Neural network for estimating energy expenditure in paraplegics from heart rate	GarcÃƒÂ­a-MassÃƒÂ³, X.	2014	International Journal of Sports Medicine	68
Venturelli 2014	Passive leg movement-induced hyperemia with a spinal cord lesion: Evidence of preserved vascular function	Venturelli, Massimo	2014	Acta Physiologica	86
Bakkum 2015	Effects of hybrid cycling versus hand cycling on wheelchair-specific fitness and physical activity in people with long-term spinal cord injury: a 16-week randomized-controlled trial	Bakkum, AJT	2015	Spinal Cord	68
Bakkum 2015	effects of hybrid cycle and handcycle exercise on cardiovascular disease risk factors in people with spinal cord injury: a randomized controlled trial	Bakkum, Arjan	2015	Journal of Rehabilitation Medicine	92
Bauman 2015	Lean tissue mass and energy expenditure are retained in hypogonadal men with spinal cord injury after discontinuation of testosterone replacement therapy	Bauman, William	2015	The Journal of Spinal Cord Medicine	100
Cirnigliaro 2015	Visceral Adiposity in Persons with Chronic Spinal Cord Injury Determined by Dual Energy X-Ray Absorptiometry	Cirnigliaro, Christopher	2015	Obesity	91
Cragg 2015	Optimal scaling of weight and waist circumference to height for adiposity and cardiovascular disease risk in individuals with spinal cord injury	Cragg, JJ	2015	Spinal Cord	91
Currie 2015	Peak Heart Rates and Sympathetic Function in Tetraplegic Nonathletes and Athletes	Currie, Katharine	2015	Medicine & Science in Sports & Exercise	95
Currie 2015	Reliability of the sit-up test in individuals with spinal cord injury	Currie, Katherine	2015	The Journal of Spinal Cord Medicine	77
Doubelt 2015	Influences of nutrition and adiposity on bone mineral density in individuals with chronic spinal cord injury: A cross-sectional,observational study	Doubelt, Irena	2015	Bone Reports	95
Ellenbroek 2015	Effects of prandial challenge on triglyceridemia, glycemia, and pro-inflammatory activity in persons with chronic paraplegia	Ellenbroek, Dennis	2015	The Journal of Spinal Cord Medicine	77
Gorgey 2015	Frequency of Dietary Recalls, Nutritional Assessment, and Body Composition Assessment in Men With Chronic Spinal Cord Injury	Gorgey, Ashraf	2015	Archives of Physical Medicine & Rehabilitation	82
Kim 2015	Effects of a 6-Week Indoor Hand-Bike Exercise Program on Health and Fitness Levels in People With Spinal Cord Injury: A Randomized Controlled Trial Study	Kim, Dong-Il	2015	Archives of Physical Medicine & Rehabilitation	88
Leicht 2015	Hot water immersion induces an acute cytokine response in cervical spinal cord injury	Leicht, Christof	2015	European Journal of Applied Physiology	95
Mohammadi 2015	The effect of alpha-lipoic acid (ALA) supplementation on cardiovascular risk factors in men with chronic spinal cord injury: a clinical trial	Mohammadi, V	2015	Spinal Cord	93
Pithon 2015	Artificial gait in complete in spinal cord injured subjects: how to assess clinical performance	Rocha Pithon, Karla	2015	Arquivos de Neuro-Psiquiatria	70
Radulovic 2015	Biomarkers of inflammation in persons with chronic tetraplegia	Radulovic, Miroslav	2015	Journal of Breath Research	77
Tanhoffer 2015	Energy Expenditure in Individuals With Spinal Cord Injury Quantified by Doubly Labeled Water and a Multi-Sensor Armband	Tanhoffer, Ricardo	2015	Journal of Physical Activity & Health	85
West 2015	Cardiovascular control, autonomic function, and elite enduranceperformance in spinal cord injury	West, C.R.	2015	Scandinavian Journal of Medicine & Science In Sports	91
Willems 2015	Dual-Energy X-Ray Absorptiometry, Skinfold Thickness, and Waist Circumference for Assessing Body Composition in Ambulant and Non-Ambulant Wheelchair Games Players	Willems, Annika	2015	Frontiers in Physiology	94
Wuermser 2015	The effect of low-magnitude whole-body vibration on bone mineral density and microstructure in men and women with chronic motor complete paraplegia	Wuermser, Lisa-Ann	2015	The Journal of Spinal Cord Medicine	90
Figoni 2015	Cardiovascular Characteristics of SCI/D Outpatients Referred to a Kinesiotherapy Wellness Exercise Program	Figoni, Stephen	2015	Clinical Kinesiology	64
Invernizzi 2015	Evaluation of serum myostatin and sclerostin levels in chronic spinal cord injured patients	Invernizzi, M.	2015	Spinal Cord	100
Sabour 2015	Does Consumption of Omega-3 Polyunsaturated Fatty AcidsAffect Lipid Profile and Fasting Blood Glucose in Patients WithTraumatic Spinal Cord Injury? A Double-Blinded Randomized Clinical Trial	Sabour, Hadis	2015	Topics in Clinical Nutrition	89
Barbonetti 2016	Low testosterone and non-alcoholic fatty liver disease: Evidence for their independent association in men with chronic spinal cord injury	Barbonetti, Arcangelo	2016	The Journal of Spinal Cord Medicine	100
Barbonetti 2016	Independent Association of Vitamin D With PhysicalFunction in People With Chronic Spinal Cord Injury	Barbonetti, Arcangelo	2016	Archives of Physical Medicine & Rehabilitation	95
Barbonetti 2016	Association between 25(OH)-vitamin D andtestosterone levels: Evidence from men withchronic spinal cord injury	Barbonetti, Arcangelo	2016	The Journal of Spinal Cord Medicine	95
Currie 2016	Differences in left ventricular global function and mechanics in paralympic athletes with cervical and thoracic spinal cord injuries	Currie, Katharine	2016	Frontiers in Physiology	100
Flueck 2016	Acute Effects of Caffeine on Heart Rate Variability, Blood Pressure and Tidal Volume in Paraplegic and Tetraplegix Compared to Able Bodied Individuals: A Randomized, Blinded Trial	Flueck, Joelle	2016	PLOS ONE	86
Fougere 2016	Reduction in Bladder-Related Autonomic Dysreflexia after OnabotulinumtoxinA Treatment in Spinal Cord Injury	Fougere, Renee	2016	Journal of Neurotrauma	86
Gibbons 2016	The effect of FES-rowing training on cardiac structure and function: pilot studies in people with spinal cord injury	Gibbons, RS	2016	Spinal Cord	86
Gorgey 2016	Acute Responses of Functional Electrical Stimulation Cycling on the Ventilation-to-CO2 Production Ratio and Substrate Utilization After Spinal Cord Injury	Gorgey, Ashraf S.	2016	PM&R Journal	89
Gorgey 2016	Longitudinal changes in body composition and metabolic profile between exercise clinical trials in men with chronic spinal cord injury	Gorgey, Ashraf	2016	The Journal of Spinal Cord Medicine	95
Gorla 2016	Impact of Wheelchair Rugby on Body Composition of Subjects With Tetraplegia: A Pilot Study	Gorla, Jose	2016	Archives of Physical Medicine & Rehabilitation	91
Han 2016	Association of serum myokines and aerobic exercise training in patients with spinal cord injury: an observational study	Han, Der-Sheng	2016	BMC Neurology	73
Hart 2016	Cross-sectional associations of pulmonary function with systemic inflammation and oxidative stress in individuals with chronic spinal cord injury	Hart, Jaime	2016	The Journal of Spinal Cord Medicine	95
Machac 2016	Cardiovascular response to peak voluntary exercise in males with cervical spinal cord injury	Machac, Stanislav	2016	The Journal of Spinal Cord Medicine	95
Morse 2016	Wheelchair use and lipophilic statin medications may influence bone loss in chronic spinal cord injury: findings from the FRASCI-bone loss study	Morse, L.R.	2016	Osteoporosis International	95
Nash 2016	Cardiometabolic Syndrome in People With Spinal Cord Injury/Disease: Guideline-Derived and Nonguideline Risk Components in a Pooled Sample	Nash, Mark S.	2016	Archives of Physical Medicine & Rehabilitation	91
Pelletier 2016	Sarcopenic Obesity in Adults With Spinal Cord Injury:A Cross-Sectional Study	Pelletier, Chelsea A.	2016	Archives of Physical Medicine & Rehabilitation	95
Sabour 2016	The correlation between dietary fat intake and blood pressure among people with spinal cord injury	Sabour, Hadis	2016	Iranian Journal of Neurology	95
Sabour 2016	Dietary pattern as identified by factorial analysis and its association with lipid profile and fasting plasma glucose among Iranian individuals with spinal cord injury	Sabour, Hadis	2016	The Journal of Spinal Cord Medicine	100
Sadowska-Krepa 2016	Blood metabolic response to a long-term wheelchair rugby training	Sadowska-Krepa, E.	2016	Spinal Cord	82
Thayer 2016	The association of resting state heart rate variability and 24-hour blood pressure variability in spinal cord injury	Thayer, Julian	2016	Journal of the Neurological Sciences	95
TotosydeZepetnek 2016	Predicting peak oxygen uptake from submaximal exercise after spinal cord injury	Totosy de Zepetnek, Julia	2016	Applied Physiology, Nutrition, and Metabolism	95
Wecht 2016	Effect of midodrine and L-NAME on systemic and cerebral hemodynamics during cognitive activation in spinal cord injury and intact controls	Wecht, Jill	2016	Physiological Reports	82
deZepetnek 2016	Cardiovascular Health after Spinal Cord Injury: A Comprehensive Examination of Traditional and Emerging Risk Factors	O. Totosy de Zepetnek, Julia	2016	Critical Reviews in Physical and Rehabilitation Medicine	100
Wilbanks 2016	Effects of functional electrical stimulation assisted rowing on aerobic fitness and shoulder pain in manual wheelchair users with spinal cord injury	Wilbanks, Susan	2016	The Journal of Spinal Cord Medicine	80
Vaile 2016	Effect of lower limb compression on blood flow and performance in elite wheelchair rugby athletes	Vaile, Joanna	2016	The Journal of Spinal Cord Medicine	90
Jannings 2016	A prospective comparison of the AUSDRISK and HbA1c for persons with spinal cord injury	Jannings, Wendy	2016	Australian Journal of Advanced Nursing	100
Tanhoffer 2016	Blood Profile and General Health Status in Sedentary and Physically active individuals with spinal cord injury	Tanhoffer, Aldre	2016	Journal of Exercise Physiology	70
Azevedo 2016	Body composition assessment by bioelectrical impedance analysis and body mass index in individuals with chronic spinal cord injury	Azevedo, ERFBM	2016	Journal of Electrical Bioimpedance	100
Shin 2016	Comparison of Peak Physical Response to Maximal Exercise Test in Persons with Spinal Cord Injures and Controls	Shin, Yun-A	2016	Korean Journal of Adapted Physical Activity	100
Adriaansen 2017	Prevalence of hypertension and associated risk factors in people with long-term spinal cord injury living in the Netherlands	Adriaanse, Jacinthe J. E.	2017	Disability and Rehabilitation	100
Alves 2017	Physiological and lipid profile response to acute exercise at different intensities in individuals with spinal cord injury	Alves, Eduardo S	2017	Spinal Cord Series and Cases	86
Barbonetti 2017	Lower Vitamin D Levels Are Associated WithDepression in People With Chronic Spinal Cord Injury	Barbonetti, Arcangelo	2017	Archives of Physical Medicine & Rehabilitation	91
Bauman 2004	Prevalence of hypertension and associated risk factors in people with long-term spinal cord injury living in the Netherlands	Adriaanse, Jacinthe J. E.	2017	Disability and Rehabilitation	95
Behnaz 2017	Prevalence of androgen deficiency in chronic spinal cord injury patients suffering from erectile dysfunction	Behnaz, M	2017	Spinal Cord	90
Chun 2017	Estimating the Basal metabolic rate from fat free mass in individuals with motor complete spinal cord injury	Chun, SM	2017	Spinal Cord	82
Dance 2017	Exploring daily blood pressure fluctuations and cardiovascular risk among individuals with motor complete spinal cord injury: a pilot study	Dance, Derry	2017	The Journal of Spinal Cord Medicine	95
Erickson 2017	ENDURANCE NEUROMUSCULAR ELECTRICAL STIMULATION TRAINING IMPROVES SKELETAL MUSCLE OXIDATIVE CAPACITY IN INDIVIDUALS WITH MOTOR-COMPLETE SPINAL CORD INJURY	Erickson, Melissa L	2017	Muscle & Nerve	100
Goldstein 2017	Clinical factors associated with C-reactive protein in chronic spinal cord injury	Goldstein, RL	2017	Spinal Cord	95
Hart 2017	FEV1 and FVC and systemic inflammation in a spinal cord injury cohort	Hart, Jaime	2017	BMC Pulmonary Medicine	86
Horiuchi 2017	Arm-Cranking Exercise Training Reduces Plasminogen Activator Inhibitor 1 in People With Spinal Cord Injury	Horiuchi, Masahiro	2017	Archives of Physical Medicine & Rehabilitation	91
Inskip 2017	Dynamic wheelchair seating positions impact cardiovascular function after spinal cord injury	Inskip, Jessica	2017	PLOS One	100
Jung 2017	Severe spasticity in lower extremities is associated with reduced adiposity and lower fasting plasma glucose level in persons with spinal cord injury	Jung, I-Y	2017	Spinal Cord	100
LaFountaine 2017	Effect of functional sympathetic nervous system impairment of the liver and abdominal visceral adipose tissue on circulating triglyceride-rich lipoproteins	La Fountaine, Michael F.	2017	PLoS ONE	100
Lee 2017	Hemodynamic Adaptations to Regular Exercise in People With Spinal Cord Injury	Lee, Young Hee	2017	Annals of Rehabilitation Medicine	95
Miyatani 2017	Association between abnormal arterial stiffness and cardiovascular risk factors in people with chronic spinal cord injury	Miyatani, Masae	2017	European Journal of Preventive Cardiology	95
Nightingale 2017	Impact of Exercise on Cardiometabolic Component Risks in Spinal Cord-injured Humans	Nightingale, Tom E.	2017	Medicine & Science in Sports & Exercise	75
O'Brien 2017	Skeletal muscle mitochondrial mass is linked to lipid and metabolic profile in individuals with spinal cord injury	O'Brien, Laura C.	2017	European Journal of Applied Physiology	91
O'Brien 2017	Mitochondrial mass and activity as a function of body composition in individuals with spinal cord injury	O'Brien, Laura	2017	Physiological Reports	73
Ondrusova 2017	Impaired Baroreflex Function during OrthostaticChallenge in Patients after Spinal Cord Injury	Ondrusova, Katarina	2017	Journal of Neurotrauma	91
RibeiroNeto 2017	Influence of Relative Strength on Functional Independence of Patients With Spinal Cord Injury	Ribiero Neto, Frederico	2017	Archives of Physical Medicine & Rehabilitation	100
Sabour 2017	C-reactive protein as an available biomarker determining mental component of health-related quality of life among individuals with spinal cord injury	Sabour, Hadis	2017	The Journal of Spinal Cord Medicine	95
Vik 2017	Health status of regularly physically active persons with spinal cord injury	Vik, Lene C.	2017	Spinal Cord Series and Cases	68
Schreiber 2017	Reduced Sympathetic Stimulus and Angiotensin 1-7 are Related to Diastolic Dysfunction in Spinal Cord-Injured Subjects	Schreiber, Roberto	2017	Journal of Neurotrauma	100
Sharif 2017	The effect of blood volume and volume loading on left ventricular diastolic function in individuals with spinal cord injury	Sharif, Hisham	2017	Spinal Cord	91
TotosydeZepetnek 2017	The effects of whole body vibration on pulse wave velocity in men with chronic spinal cord injury	Totosy de Zepetnek, Julia	2017	The Journal of Spinal Cord Medicine	90
Vriz 2017	Carotid Artery Stiffness and Development of Hypertension in People with Paraplegia and No Overt Cardiovascular Disease: A7Ã¢â‚¬â€˜year FollowÃ¢â‚¬â€˜up Study	Vriz, Olga	2017	Journal of Cardiovascular Echography	95
Andersen 2018	Accuracy of two Generic PredictionEquations and One Population-SpecificEquation for Resting Energy Expenditure in Individuals with Spinal Cord Injury	Andersen, Ross	2018	Canadian Journal of Dietic Practice and Research	100
Beal 2018	Higher dietary intake of vitamin D may influence total cholesterol and carbohydrate profile independent of body composition in men with Chronic Spinal Cord Injury	Beal, Christopher	2018	The Journal of Spinal Cord Medicine	100
Chopra 2018	Cardiovascular disease risk in individuals with chronic spinal cord injury: Prevalence of untreated risk factors and poor adherence to treatment guidelines	Chopra, Amit S.	2018	The Journal of Spinal Cord Medicine	100
Coutinho 2018	Heart rate response and recovery in wheelchair tetraplegic rugby athletes: a pilot study	Coutinho, Michelle C	2018	The Journal of Sports Medicine and Physical Fitness	100
Farkas 2018	The influence of level of spinal cord injury on adipose tissue and its relationship to inflammatory adipokines and cardiometabolic profiles	Farkas, Gary	2018	The Journal of Spinal Cord Medicine	100
Ghatas 2018	Semi-automated segmentation of magnetic resonance images for thigh skeletal muscle and fat using threshold technique after spinal cord injury	Ghatas, Mina	2018	Neural Regeneration Research	75
Goh 2018	Comparison of diurnal blood pressure and urine production between people with and without chronic spinal cord injury	Goh, Min Yin	2018	Spinal Cord	85
Gorgey 2018	Estimates of the precision of regional and whole body composition by dual-energy x-ray absorptiometry in persons with chronic spinal cord injury	Gorgey, Ashraf	2018	Spinal Cord	92
Gorgey 2018	Gender Dimorphism in Central Adiposity May Explain Metabolic Dysfunction After Spinal Cord Injury	Gorgey, Ashraf	2018	PM&R: The Journal of Injury, Function and Rehabilitation	95
Hashizaki 2018	Differences in serum IL-6 response after 1Ã‚Â°C rise in core body temperature in individuals with spinal cord injury and cervical spinal cord injury during local heat stress	Hashizaki, Takamasa	2018	International Journal of Hyperthermia	100
Itoh 2018	Characteristics of cardiovascular responses to an orthostatic challenge in trained spinal cord-injured individuals	Itoh, Masahiro	2018	Journal of Physiological Anthropology	96
LaFountaine 2018	Establishing a threshold to predict risk of cardiovascular disease from the serum triglyceride and high-density lipoprotein concentrations in persons with spinal cord injury	La Fountaine, Michael F.	2018	Spinal Cord	91
Li 2018	A high-protein diet or combination exercise training to improve metabolic health in individuals with long-standing spinal cord injury: a pilot randomized study	Li, Jia	2018	Physiological Reports	79
Montesinos-Magraner 2018	Comorbidity and physical activity in people with paraplegia:a descriptive cross-sectional study	Montesinos-Magraner, L	2018	Spinal Cord	91
Nightingale 2018	Predicting basal metabolic rate in men with motor complete spinal cord injury	Nightingale, Tom	2018	Medicine & Science in Sports & Exercise	95
O'Brien 2018	Plasma adiponectin levels are correlated with body composition, metabolic profiles, and mitochondrial markers in individuals with chronic spinal cord injury	O'Brien, Laura	2018	Spinal Cord	91
Park 2018	Associations between lean mass and leptin in men with chronic spinal cord injury: Results from the FRASCI-muscle study	Park, Andrew	2018	PLOS One	94
Pelletier 2018	Participation in moderate-to-vigorous leisure time physical activity is related to decreased visceral adipose tissue in adults with spinal cord injury	Pelletier, Chelsea	2018	Applied Physiology, Nutrition, and Metabolism	100
Pelly 2018	Resting energy expenditure in male athletes with a spinal cord injury	Pelly, Fiona	2018	The Journal of Spinal Cord Medicine	78
Sabour 2018	The effect of behavioral intervention and nutrition education program on serum lipid profile, body weight and blood pressure in Iranian individuals with spinal cord injury: A randomized clinical trial	Sabour, Hadis	2018	The Journal of Spinal Cord Medicine	96
Schreiber 2018	Impact of Regular Physical Activity on Adipocytokines and Cardiovascular Characteristics in Spinal Cord-Injured Subjects	Schreiber, Roberto	2018	Archives of Physical Medicine & Rehabilitation	100
Walia 2018	Associations between vitamin D, adiposity, and respiratory symptoms in chronic spinal cord injury	Walia, Palak	2018	The Journal of Spinal Cord Medicine	100
Wecht 2018	Systemic and Cerebral Hemodynamic Contribution to Cognitive Performance in Spinal Cord Injury	Wecht, Jill	2018	Journal of Neurotrauma	90
Yarar-Fisher 2018	Paralytic and nonparalytic muscle adaptations to exercise training versus high-protein diet in individuals with long-standing spinal cord injury	Yarar-Fisher, Ceren	2018	Journal of Applied Physiology	65
Abilmona 2018	Associations of the trunk skeletal musculature and dietary intake to biomarkers of cardiometabolic health after spinal cord injury	Abilmona, Sally	2018	Scandinavian Society of Clinical Physiology and Nuclear Medicine	100
Burns 2018	Passive limb movement intervals results in repeated hyperemic responses in those with paraplegia	Burns, Keith	2018	Spinal Cord	90
Abilmona 2019	Serum testosterone levels may influence body composition andcardiometabolic health in men with spinal cord injurY	Abilmona, Sally	2019	Spinal Cord	100
Allison 2015	Targeting inflammation to influence mood following spinal cord injury: a randomized clinical trial	Allison, David	2019	Journal of Neuroinflammation	85
Barbonetti 2019	Can the positive association of osteocalcin with testosterone be unmasked when the preeminent hypothalamic pituitary regulation of testosterone production is impaired? The model of spinal cord injury	Barbonetti, Arcangelo	2019	Journal of Endocrinological Investigation	100
Battaglino 2019	Factors associated with osteocalcin in men with spinal cord injury:findings from the FRASCI study	Battaglino, Ricardo	2019	Spinal Cord	80
Battaglino 2019	B CellÃ¢â‚¬â€œActivating Factor Is Associated with Testosterone and Smoking Status in Non-Ambulatory Menwith Chronic Spinal Cord Injury	Battaglino, Ricardo A.	2019	Journal of Neurotrauma	100
Cha 2019	Spasticity and preservation of skeletal muscle mass in people withspinal cord injury	Cha, Seungwoo	2019	Spinal Cord	95
Currie 2019	Associations between arterial stiffness and blood pressure fluctuations after spinal cord injury	Currie, Katharine D.	2019	Spinal Cord	86
Farkas 2019	Sex dimorphism in the distribution of adipose tissue and its influence on proinflammatory adipokines and cardiometabolic profiles in motor complete spinal cord injury	Farkas, Gary J	2019	The Journal of Spinal Cord Medicine	100
Fernndez 2019	Low Appendicular Lean Mass Index and Associations with Metabolic and Demographic Parameters in Wheelchair Athletes with Spinal Cord Injury	Munoz Fernandez, Steffany	2019	Journal of Neuromuscular Diseases	73
Gater 2019	Prevalence of metabolic syndrome in veterans with spinal cord injury	Gater, David	2019	The Journal of Spinal Cord Medicine	91
Gorgey 2019	Low-Dose Testosterone and Evoked Resistance Exercise after Spinal Cord Injury on Cardio-Metabolic Risk Factors: An Open-Label Randomized Clinical Trial	Gorgey, Ashraf	2019	Journal of Neurotrauma	92
Graham 2019	Effects of High-Intensity Interval Training Versus Moderate-Intensity Training on Cardiometabolic Health Markers in Individuals With Spinal Cord Injury: A Pilot Study	Graham, Kyle	2019	Topics in Spinal Cord Injury Rehabilitation	86
Jones 2019	Plasma fatty acids as markers for desaturase and elongase activities in spinal cord injured males	Jones, Lynnette	2019	Journal of Spinal Cord Medicine	100
Jorgensen 2019	Cardiovascular Risk Factors Among Older Adults With Long-Term Spinal Cord Injury	JÃƒÂ¶rgensen, Sophie	2019	Physical Medicine and Rehabilitation	95
Jorgensen 2019	Associations between leisure time physical activity and cardiovascular risk factors among older adults with long-term spinal cord injury	JÃƒÂ¶rgensen, Sophie	2019	Spinal Cord	95
Katzelnick 2019	Blood pressure instability in persons with SCI: evidence from a 30-day home monitoring observation	Katzelnick, Caitlyn G.	2019	American Journal of Hypertension	91
Koutrakis 2019	Vitamin D, diet, and lifestyle in a chronic SCI population	Koutrakis, Nocholas E.	2019	Spinal Cord	91
Malek 2019	Accuracy of Impedance Cardiography for Hemodynamic Assessment During Rest and Exercise in Wheelchair Rugby Players	MaÃ…â€šek, Ã…Âukasz A.	2019	Research Quarterly for Exercise and Sport	86
Mogharnasi 2019	Effects of upper-body resistance exercise training on serum nesfatin-1 level, insulin resistance, and body composition in obese paraplegic men	Mogharnasi, Mehdi	2019	Disability and Health Journal	75
Nightingale 2019	Biomarkers of cardiometabolic health are associated with body composition characteristics but not physical activity in persons with spinal cord injury	Nightingale, Tom	2019	The Journal of Spinal Cord Medicine	89
Paim 2019	Circulating microRNAs, Vascular Risk, and Physical Activity in Spinal Cord-Injured Subjects	Paim, Layde R.	2019	Journal of Neurotrauma	91
Rodriguez-Gomez 2019	Cardiorespiratory fitness and arm bone mineral health in young males with spinal cord injury: the mediator role of lean mass	RodrÃƒÂ­guez-GÃƒÂ³mez, Irene	2019	Journal of Sports Sciences	100
Sharif 2019	Cardiac parasympathetic activity and ventricular diastolic interactions in individuals with spinal cord injury	Sharif, Hisham	2019	Spinal Cord	82
Yun 2019	Obesity cutoff values in Korean men with motor complete spinal cord injury: body mass index and waist circumference	Yun, Jae-Hyun	2019	Spinal Cord	91
Horiuchi 2019	Absence of cardiovascular drift during prolonged arm-crank exercisein individuals with spinal cord injury	Horiuchi, Masahiro	2019	Spinal Cord	91
Coombs 2019	Cerebrovascular function is preserved during mild hyperthermia in cervical spinal cord injury	Coombs, Geoff	2019	Spinal Cord	86
Farkas 2019	Caloric Intake Relative to Total Daily Energy Expenditure Using a Spinal Cord InjuryÃ¢â‚¬â€œSpecific Correction Factor	Farkas, Gary	2019	American Journal of Physical Medicine and Rehabilitation	86
Bailey 2020	Acute effects of breaking up prolonged sedentary time on cardiovascular disease risk markers in adults with paraplegia	Bailey, Daniel	2020	Scandinavian Journal of Medicine & Science In Sports	68
Brewster 2020	Effects of circulating extracellular microvesicles from spinal cord-injured adults on endothelial cell function	Brewster, L	2020	Clinical Science	91
Brizuela 2020	The effect of arm-crank exercise training on power output, spirometric and cardiac function and level of autonomy in persons with tetraplegia	Brizuela, Gabriel	2020	European Journal of Sport Science	90
Cavedon 2020	Body composition assessment in athletes with physical impairmentwho have been practicing a wheelchair sport regularly and for aprolonged period	Cavedone, Valentina	2020	Disability and Health Journal	90
Choi 2020	Effect of Gait Training Program with Mechanical Exoskeleton on Body Composition of Paraplegics	Choi, Hyuk-Jae	2020	Journal of Multidisciplinary Healthcare	75
D'Andrea 2020	Metabolic syndrome is the key determinant of impaired vaginal lubrication in women with chronic spinal cord injury	D'Andrea, S.	2020	Journal of Endocrinological Investigation	100
Ditterline 2020	Systolic and diastolic function in chronic spinal cord injury	Ditterline, Bonnie	2020	PLOS One	95
Egger 2020	Energy Availability in Male and Female Elite Wheelchair Athletes over Seven Consecutive Training Days	Egger, Thomas	2020	Nutrients	68
Farkas 2020	Influence of mid and low paraplegia on cardiorespiratory fitness and energy expenditure	Farkas, Gary	2020	Spinal Cord Series and Cases	100
Flueck 2020	Body composition in Swiss Elite Wheelchair Athletes	Flueck, Joelle	2020	Frontiers in Nutrition	91
Ghatas 2020	Methodological considerations for near-infrared spectroscopy to assess mitochondrial capacity after spinal cord injury	Ghatas, Mina P.	2020	The Journal of Spinal Cord Medicine	82
Gill 2020	Waist circumference cutoff identifying risks of obesity, metabolic syndrome, and cardiovascular disease in men with spinal cord injury	Gill, Satinder	2020	PLOS One	75
LeggDitterline 2020	Epidural stimulation for cardiovascular function increases lower limb lean mass in individuals with chronic motor complete spinal cord injury	Legg Ditterline, Bonnie	2020	Experimental Physiology	85
Lucci 2020	Clinical recommendations for use of lidocaine lubricant during bowel care after spinal cord injury prolong care routines and worsen autonomic dysreflexia: results from a randomised clinical trial	Lucci, Vera-Ellen M.	2020	Spinal Cord	100
McCauley 2020	Measurement of Visceral Adipose Tissue in Persons With Spinal Cord Injury by Magnetic Resonance Imaging and Dual X-Ray Absorptiometry: Generation and Application of a Predictive Equation	McCauley, Liron	2020	Journal of Clinical Densitometry	85
Nightingale 2020	Diverse cognitive impairment after spinal cord injury is associated with orthostatic hypotension symptom burden	Nightingale, Thomas	2020	Physiology & Behavior	90
Wecht 2020	Double-blinded, placebo-controlled crossover trial to determine the effects of midodrine on blood pressure during cognitive testing in persons with SCI	Wecht, Jill	2020	Spinal Cord	92
Alajam 2021	Effects of walking training on risk markers of cardiovascular disease in individuals with chronic spinal cord injury	Alajam, Ramzi	2021	The Journal of Spinal Cord Medicine	75
Alrashidi 2021	Associations between left ventricular structure and function with cardiorespiratory fitness and body composition in individuals with cervical and upper thoracic spinal cord injury	Alrashidi, Abdullah	2021	The International Spinal Cord Society	90
Alrashidi 2021	Exercise Improves Cardiorespiratory Fitness, but Not Arterial Health, after Spinal Cord Injury: The CHOICES Trial	Alrashidi, Abdullah A	2021	Journal of Neurotrauma	86
Alves 2020	Effects of intensity-matched exercise at different intensities on inflammatory responses in able-bodied and spinal cord injured individuals	Da Silva Alves, Eduardo	2021	The Journal of Spinal Cord Medicine	90
Cavedon 2021	Body composition and bone mineral density in athletes with a physical impairment	Cavedon, Valentina	2021	PeerJ	91
Cirnigliaro 2021	Predicting Cardiometabolic Risk From Visceral Abdominal Adiposity in Persons With Chronic Spinal Cord Injury	Cirnigliaro, Christopher M	2021	Journal of Clinical Densitometry	100
Evans 2021	Robotic Locomotor Training Leads to Cardiovascular Changes in Individuals With Incomplete Spinal Cord Injury Over a 24-Week Rehabilitation Period: A Randomized Controlled Pilot Study	Evans, Robert W	2021	Archives of Physical Medicine & Rehabilitation	88
Farkas 2021	Energy Expenditure, Cardiorespiratory Fitness, and Body Composition Following Arm Cycling or Functional Electrical Stimulation Exercises in Spinal Cord Injury: A 16-Week Randomized Controlled Trial	Farkas, Gary	2021	Topics in Spinal Cord Injury Rehabilitation	100
Farkas 2021	Acute exercise improves glucose effectiveness butnot insulin sensitivity in paraplegia	Farkas, Gary	2021	Disability and Rehabilitation	95
Farrow 2021	A Single Bout of Upper-Body Exercise Has No Effect on Postprandial Metabolism in Persons with Chronic Paraplegia	Farrow, Matthew	2021	Medicine & Science in Sports & Exercise	88
Faulkner 2021	Effects of robotic-assisted gait training on the central vascular health of individuals with spinal cord injury: A pilot study	Faulkner, James	2021	The Journal of Spinal Cord Medicine	100
Gater 2021	Body Composition and Metabolic Assessment After Motor Complete Spinal Cord Injury: Development of a Clinically Relevant Equation to Estimate Body Fat	Gater, David	2021	Topics in Spinal Cord Injury Rehabilitation	77
Horiuchi 2020	Effects of arm cranking exercise on muscle oxygenation between active and inactive muscles in people with spinal cord injury	Horiuchi, Mashiro	2021	The Journal of Spinal Cord Medicine	82
Li 2021	Limited Association between the Total Healthy Eating Index-2015 Score and Cardiovascular Risk Factors in Individuals with Long-Standing Spinal Cord Injury: An Exploratory Study	Li, Jia	2021	Journal of the Academy of Nutrition and Dietetics	85
Ma 2021	Accuracy of bioelectrical impedance analysis and skinfold thickness in the assessment of body composition in people with chronic spinal cord injury	Ma, Yiming	2021	Spinal Cord	95
Mackiewicz-Milewska 2021	Hemostatic parameters in patients with spinal cord injury in subacute and chronic phase of the rehabilitation	Mackiewicz-Milewska, Magdalena	2021	The Journal of Spinal Cord Medicine	91
McMillan 2021	Effect of Paraplegia on the Time Course of Exogenous Fatty Acid Incorporation Into the Plasma Triacylglycerol Pool in the Postprandial State	McMillan, David W.	2021	Frontiers in Physiology	86
McMillan 2021	Effects of exercise mode on postprandial metabolism in humans with chronic paraplegia	McMillan, David	2021	Medicine & Science in Sports & Exercise	92
Ramkrapes 2021	Higher Physical Activity Level Improves Leptin Concentrations in Spinal Cord Injury Subjects	Ramkrapes, Ana Paula	2021	BioMed Research International	91
Sridharan 2021	Body composition and metabolic parameters in men with chronic traumatic paraplegia - a pilot study from India	Sridharan, Kalyani	2021	The Journal of Spinal Cord Medicine	95
Dorton 2020	Evaluation of cardiovascular disease risk in individuals with chronic spinal cord injury	Dorton, Matthew C.	2021	Spinal Cord	89
Kesiktas 2021	Comparison of the functional and cardiovascular effects of home-based versus supervised hospital circuit training exercises in male wheelchair users with chronic paraplegia	Kesiktas, Fatma	2021	Turkish Journal of Physical Medicine and Rehabilitation	88
Shin 2021	Exercise improves glucose and insulin response to oral glucose tolerance test in people with spinal cord injury	Shin, Yuna	2021	Gazzetta Medica Italiana	82
Souto 2021	Proposal for a program of physical exercise for adults with spinal cord injury: effects on body composition	Souto, Elaine	2021	Journal of Physical Education and Sport	88
Farkas 2021	Comparison of various indicees in identifying insulin resistance and diabetes in chronic spinal cord injury	Farkas, G.J.	2021	Journal of Clinical Medicine	100
Gervasi 2021	Peak oxygen uptake in sportsmen with spinal cord injury: importance of body composition	Gervasi, Salvatore	2022	European Journal of Physical and Rehabilitation Medicine	91
Li 2021	Gut microbiome composition and serum metabolome profile among individuals with spinal cord injury and normal glucose tolerance or prediabetes/type 2 diabetes	Li, Jia	2022	Archives of Physical Medicine & Rehabilitation	86
Martin-Manjarres 2021	Increased Fat Oxidation During Arm Cycling Exercise in Adult Men With Spinal Cord Injury Compared With Noninjured Controls	MartÃƒÂ­n-ManjarrÃƒÂ©s, Soraya	2022	International Journal of Sport Nutrition and Exercise Metabolism	90
Park 2020	Ibuprofen use is associated with reduced C-reactive protein and interleukin-6 levels in chronic spinal cord injury	Park, Andrew	2022	The Journal of Spinal Cord Medicine	91
Kopiczko 2022	Forearm bone mineral density in adult men after spinal cord injuries: impact of physical activity level, smoking status, body composition, and muscle strength	Kopiczko, A.	2022	BMC Musculoskeletal Disorders	91
Goldsmith 2022	Interaction of macronutrients and body composition among individuals with chronic spinal cord injury	Goldsmith, J.A.	2022	British Journal of Nutrition	91
Hoevennars 2022	Associations between meeting exercise guidelines, physical fitness, and health in people with spinal cord injury	Hoevennars, D.	2022	Disability and Rehabilitation	100
Gorgey 2022	Predictors of muscle hypertrophy responsiveness to electrically evoked resistance training after spinal cord injury	Gorgey	2022	European Journal of Applied Physiology	91
Dolbow 2022	Fat to lean mass ration in spinal cord injury: Possible interplay of components of body composition that may instigate systemic inflammation and metabolic syndrome	Dolbow, D.R.	2022	Journal of Spinal Cord Medicine	100
Gordon 2022	Nutritional Practices and Body Composition of South African National-Level Spinal Cord-Injured Endurance Hand Cyclists	Gordon, R.E.	2022	Nutrients	91
Gorgey 2021	Effects of dose de-escalaation following testosterone treatment and evoked resistance exercise on body composition, metabolic profile, and neuromuscular parameters in persons with spinal cord injury	Gorgey	2022	Physiological Reports	91
Li 2022	Effects of a low-carbohydrate/high-protein diet on metabolic health in individuals with chronic spinal cord injury: An exploratory analysis of results from a randomized controlled trial	Li, J.	2022	Physiological Reports	86
Kuvijitsuwan 2022	Correlations between percent body fat measured by dual-energy X-ray absorptiometry and anthropometric measurements in Thai persons with chronic traumatic spinal cord injury	Kuvijitsuwan, B	2022	Spinal Cord	91
Ma 2022	Predicting resting energy expenditure in people with chronic spinal cord injury	Ma, Y.	2022	Nature	100
Nishiyama 2022	Lipid Metabolism after mild cold stress in persons with a cervical spinal cord injury	Nishiyama, Kazunari	2022	Nature	95
Nishiyama 2022	Serum concentrations of ketones increase after hand-ergometer exercise in persons with cervical spinal cord injuries: a preliminary prospective study	Nishiyama, K.	2022	Spinal Cord	86
Park 2022	Association between weekly exercise minutes and resting IL-6 in adults with chronic spinal cord injury: findings from the fracture risk after spinal cord injury exercise study	Park, Andrew	2022	Nature	91
Pattanakuhar 2022	Level of Injury is an independent determing factor of gut dysbiosis in people with chronic spinal cord injury: A cross-sectional study	Pattanakuhar, Sintip	2022	Nature	95
Hoevenaars 2022	Accuracy of Heart Rate Measurement by the Fitbit Charge 2 During Wheelchair Activities in People With Spinal Cord Injury: Instrument Validation Study	Hoevennars, D.	2022	JMIR REHABILITATION AND ASSISTIVE TECHNOLOGIES	91
Petrie 2022	Acute Low Force Electrically Induced Exercise Modulates Post Prandial Glycemic Markers in People with Spinal Cord Injury	Petrie, Michael A.	2022	Journal of Functional Morphology and Kinesiology	100
Son 2022	Effects of Resistance Circuit Training on Health-Related Physical Fitness in People With Paraplegia: A Pilot Randomized Controlled Trial	Son, Minkyoung	2022	Annals of Rehabiliation Medicine	96
Sutor 2022	Exoskeleton Training and Trans-Spinal Stimulation for Physical Activity Enhancement After Spinal Cord Injury (EXTra-SCI): An Exploratory Study	Sutor, Tommy	2022	Frontiers in Rehabilitation Sciences	91
Wang 2022	Increased Prevalence of Blood Pressure Instability Over Twenty-Four Hours in Chronic Spinal Cord Injury	Wang, Siqi	2022	Neurorama Repors	91
Hansen 2023	Rowing exercise increases cardiorespiratory ftness andÂ brachial artery diameter butÂ notÂ traditional cardiometabolic risk factors inÂ spinal cordâ€‘injured humans	Hansen, Rasmus Kopp	2023	European Journal of Applied Physiology	100
GurArie 2024	Lack of gut microbiome recovery with spinal cord injury rehabilitation	Arie, Ayelet Gur	2024	Gut Microbes	91
AbdManan 2024	Postural effects on blood pressure, intraocular pressure, and ocular perfusion pressure in patients with spinal cord injury	Manan, Noranida Abd	2024	The Journal of Spinal Cord Medicine	100
Alazzam 2024	Validation of basal metabolic rate equations in persons with innervated and denervated chronic spinal cord injury	Alazzam, Ahmad M.	2024	Physiological Reports	91
Bigford 2024	Modification of the Diabetes Prevention Program Lifestyle Intervention in Persons with Spinal Cord Injury: Efficacy for Reducing Major Cardiometabolic Risks, Increased Fitness, and Improved Health-Related Quality of Life	Bigford, Gregory E.	2024	Journal of Spine Research and Surgery	77
Chan 2024	An exploratory analysis of the metabolic syndrome and cardiovascular disease risk calculations in veterans with spinal cord injury and disorders	Chan, Khin N.	2024	The Journal of Spinal Cord Medicine	100
Deitrich 2024	Bodyweight influences the relationship between serum testosterone and bone mineral density in men with spinal cord injury	Deitrich, Jakob N.	2024	Spinal Cord	100
Dora 2024	Basal Metabolic Rate Versus Dietary Vitamin D and Calcium Intakes and the Association With Body Composition and Bone Health After Chronic Spinal Cord Injury	Dora, Ifon E.	2024	The Journal of Health Care Organization, Provision, and Financing	100
Dorey 2024	Effects of exercise on autonomic cardiovascular control in individuals with chronic, motor-complete spinal cord injury: an exploratory randomised clinical trial	Dorey, Tristan W.	2024	Spinal Cord	82
Farrow 2024	Effect of high-intensity interval training on cardiometabolic component risks in persons with paraplegia: Results of a randomized controlled trial	Farrow, Matthew	2024	Experimental Physiology	96
Li 2024	Racial differences in serological markers across the first year of injury in spinal cord injury: a retrospective analysis of a multi-center interventional study	Li, Jia	2024	Spinal Cord	86
Solinsky 2024	Valsalva maneuver pressure recovery time is prolonged following spinal cord injury with correlations to autonomicallyâ€‘influenced secondary complications	Solinsky, Ryan	2024	Clinical Autonomic Research	96
Welch 2024	Cardiorespiratory Responses to Acute Intermittent Hypoxia in Humans With Chronic Spinal Cord Injury	Welch, Joseph F.	2024	Journal of Neurotrauma	92
Bass 2024	Potential Effects of an Exoskeleton-Assisted Overground Walking Program for Individuals With Spinal Cord Injury Who Uses a Wheelchair on Imaging and Serum Markers of Bone Strength: Pre-Post Study	Bass, Alec	2024	JMIR Rehabil Assist Technol	75
DiGiulio 2024	Correlates of metabolic syndrome in people with chronic spinal cord injury	Di Giulio, F	2024	Journal of Endocrinological Investigation	95
Valderrabano 2024	Bone microarchitectural alterations associated with spinal cord injury: Relation to sex hormones, metabolic factors, and loading	ValderrÃ¡bano, Rodrigo J.	2024	Bone	91
DiGiulio 2024	Independent association of hypovitaminosis d with nonâ€‘alcoholic fatty liver disease in people with chronic spinal cord injury: a crossâ€‘sectional _x000D_ study	Di Guido, F	2024	Journal of Endocrinological Investigation	86
Huang 2024	Intravesical injection of botulinum toxin type a may be an effective treatment option for autonomic dysreflexia in patients with high-level spinal cord injury	Huang, Maping	2024	Journal of Spinal Cord Medicine	68
Lim 2024	Comparison of the prevalence _x000D_ of osteoporosis in people with spinal cord injury _x000D_ according to bone mineral density reference _x000D_ values for the diagnosis of osteoporosis: _x000D_ a retrospective, cross-sectional study	Lim, Jisun	2024	BMC Musculoskeletal Disorders	91
Sharma 2023	LIFESTYLE-RELATED PREDICTORS OF TESTOSTERONE DEFICIENCY AMONG MALE PATIENTS WITH CHRONIC SPINAL CORD INJURY	Sharma	2023	Asian Journal of Pharmaceutical and clinical Research	91
Goldsmith 2023	The interaction of macronutrients and body composition among individuals with chronic spinal cord injury	Goldsmith, J	2023	British Journal of Nutrition	95
deGroot 2023	The Effect of Mindset and Breathing Exercises on Physical and Mental Health in Persons with Spinal Cord InjuryÃ¢â‚¬â€ A Pilot Feasibility Study	de Groot, Sonja	2023	International Journal of Environmental Research and Public Health	89
Douglas 2023	Baseline health-related self-efficacy for individuals following stroke, traumatic brain injury, and spinal cord injury prior to enrollment in a weight-loss intervention	Douglas, M	2023	Disability and Rehabilitation	88
DiGioia 2024	Influence of the Type of Disability and Sporting Discipline on Lipid Profile in a Cohort of Italian Paralympic Athletes	Di Gioia, Giuseppe	2023	The American Journal of Cardiology	86
Lee 2024	Pulmonary function and sarcopenia as predictors of dysphagia in cervical spinal cord injury	Lee, Su Ji	2023	Spinal Cord	88
Lee 2023	Predicting Maximum Oxygen Uptake from Non-Exercise and Submaximal Exercise Tests in Paraplegic Men with Spinal Cord Injury	Lee, Bum-Suk	2023	Healthcare	95
Kimball 2023	Impaired Glucose Tolerance and Visceral Adipose Tissue Thickness among Lean and Non-Lean People with and without Spinal Cord Injury	Kimball, Amy	2023	Journal of Functional Morphology and Kinesiology	82
Gorgey 2023	Effects of two different paradigms of electrical stimulation exercise on cardio-metabolic risk factors after spinal cord injury. A randomized clinical trial	Gorgey, G	2023	Frontiers in Neurology	86
Choi 2023	Estimation of peak oxygen consumption in individuals with spinal cord injury patients using multiple linear regression analysis: a preliminary study	Choi, Hyun-Hee	2023	Physical Activity and Nutrition	90
Hill 2023	Coronary and carotid imaging of atherosclerosis and contributing factors in middle-aged people with long-term cervical and upper thoracic spinal cord injuries	Hill, Mattias	2023	PM&R	91
Yang 2023	Age-dependent Effect of Vitamin D Supplementation on Musculoskeletal Health in Chronic Spinal Cord Injury Patients: A Pilot Study	Yang, Hea-Eu	2023	Journal of Spinal Cord Medicine	80
Maimoun 2023	Whole-body vibration may not affect bone mineral_x000D_ density and bone turnover in persons with chronic_x000D_ spinal cord injury: A preliminary study	MaÃƒÂ¯moun, Laurent	2023	The Journal of Spinal Cord Medicine	100
Alazzam 2023	Denervation impacts muscle quality and knee bone mineral density after spinal cord injury	Alazzam, Ahmad	2023	Spinal Cord	95
Hertig-Godeschalk 2023	Energy Availability and Nutritional Intake during Different Training Phases of Wheelchair Athletes	Hertig-Godeschalk, Anneke	2023	Nutrients	86
Maimoun 2023	Alteration of Volumetric Bone Mineral Density Parameters in Men _x000D_ with Spinal Cord Injury	MaÃƒÂ¯moun, Laurent	2023	Calcified Tissue International	100
Kressler 2023	Salsalate Improves Postprandial Glycemic and Some Lipid Responses in Persons With Tetraplegia: A Randomized Clinical Pilot Trial With Crossover Design	Kressler, Jochen	2023	Topics in Spinal Cord Injury Rehabilitation	73
Farkas 2024	The comparison of total energy and protein intake relative to estimated requirements in chronic spinal cord injury	Farkas, Gary J.	2023	British Journal of Nutrition	91
