# Supplementary material for: Cardiometabolic Risk in Chronic Spinal Cord Injury: A Systematic Review with Meta-Analysis and Temporal and Geographical Trends
Source: J Clin Med. 2025 Apr 22;14(9):2872. doi: 10.3390/jcm14092872 (PMC12072459; doi:10.3390/jcm14092872)
Supplement: Supplementary file 1 [file jcm-14-02872-s001.zip › S4_WeightedAllGroups_new3.xlsx]

## Sheet: S4_WeightedAllGroups_new3
fullname	sci_npapers	sci_n	sci_mean	sci_ci_low	sci_ci_high	para_npapers	para_n	para_mean	para_ci_low	para_ci_high	tetra_npapers	tetra_n	tetra_mean	tetra_ci_low	tetra_ci_high	complete_npapers	complete_n	complete_mean	complete_ci_low	complete_ci_high	incomplete_npapers	incomplete_n	incomplete_mean	incomplete_ci_low	incomplete_ci_high	motor_complete_npapers	motor_complete_n	motor_complete_mean	motor_complete_ci_low	motor_complete_ci_high	motor_incomplete_npapers	motor_incomplete_n	motor_incomplete_mean	motor_incomplete_ci_low	motor_incomplete_ci_high	sloi_high_npapers	sloi_high_n	sloi_high_mean	sloi_high_ci_low	sloi_high_ci_high	sloi_low_npapers	sloi_low_n	sloi_low_mean	sloi_low_ci_low	sloi_low_ci_high	athlete_npapers	athlete_n	athlete_mean	athlete_ci_low
Age (yrs)	436	31782	48.9384	44.5627	52.4891	157	4849	41.7397	39.8578	43.911	128	3024	41.5511	38.0171	45.129	62	1438	38.4666	37.3827	39.8752	16	469	40.0068	36.7527	44.2695	157	3504	38.0674	37.2371	38.9364	8	206	40.8129	35.4137	51.43	169	4174	42.2934	39.4274	44.9743	38	708	41.9474	37.7431	44.7209	37	838	32.906	31.6701
Height (cm)	244	8191	175.458	174.658	176.262	103	2244	173.679	172.778	174.573	76	1314	176.447	175.374	177.395	47	878	174.34	173.46	175.357	8	213	174.744	172.873	177.016	100	1855	175.581	174.905	176.253	5	96	174.135	171.556	178.317	94	1773	176.033	175.131	176.87	28	410	173.209	171.016	174.946	27	480	173.796	171.637
Time since injury (yrs)	363	28477	16.7841	14.8023	18.1893	124	3976	14.8249	13.3602	16.4503	104	2658	12.9772	10.3127	15.3971	48	1234	14.6691	12.7652	16.6973	15	457	14.3165	11.0106	18.6252	128	3014	12.512	11.508	13.5668	7	194	15.1902	10.143	23.3234	138	3707	13.7948	11.4285	15.9238	33	629	13.6145	10.7541	15.2931	31	596	14.4276	12.7576
Body mass (kg)	293	9877	77.2942	76.0066	78.5248	121	2771	74.0653	72.5962	75.5382	88	1428	73.9964	71.8178	75.9809	54	979	70.8973	68.8777	72.6281	10	238	74.9899	70.3242	79.1988	121	2158	73.6645	72.3747	74.9013	4	87	78.5156	70.515	85.2949	117	2022	74.5171	72.7976	76.2013	32	441	73.9054	69.1512	78.6558	31	625	67.5222	65.9475
Body mass index (kg/m^2)	279	28295	25.4975	25.1393	25.7207	96	3927	24.9117	24.5693	25.2698	73	2402	24.6819	24.0088	25.3023	25	1030	23.9554	23.2588	24.4776	7	313	25.3054	24.0897	26.2019	87	2607	24.1042	23.6536	24.5169	4	141	25.934	23.4294	26.678	90	3194	24.8077	24.2915	25.3054	21	564	25.1515	23.5841	26.1179	24	610	22.4256	22.2015
Total body fat (kg)	79	2641	26.0852	24.8276	27.3626	32	718	24.1082	22.0779	26.2745	19	407	26.1014	22.6998	30.2441	10	133	24.5899	22.5783	27.3724	1	18	18.6	NA	NA	33	733	25.1331	23.2248	27.3329	NA	NA	NA	NA	NA	26	543	26.2068	23.3352	28.976	6	108	26.0729	16.1284	32.2434	11	229	17.137	15.8434
Regional body fat (kg)	6	184	18.916	12.6629	27.4444	3	50	26.9932	7.97	36.5	3	37	21.3594	8.37	41.8	NA	NA	NA	NA	NA	NA	NA	NA	NA	NA	2	63	27.6816	8.11545	38.1805	NA	NA	NA	NA	NA	4	45	22.3639	10.2873	36.1657	1	8	27.01	NA	NA	NA	NA	NA	NA
Total body fat (%)	122	5665	33.0848	31.749	33.9956	44	1080	30.9884	29.3697	32.5564	26	560	32.0097	29.3812	34.0639	11	240	31.4415	26.7733	33.6199	2	79	30.9671	25.3	35	44	958	31.6899	30.0702	33.2145	1	36	31	NA	NA	36	688	31.3822	29.02	33.4976	7	89	29.3766	24.3866	35.9042	14	447	21.2799	18.1889
Regional body fat (%)	7	517	37.0807	31.7445	38.7019	1	20	38.25	36.3	40.2	1	16	31.4	NA	NA	1	10	40.2	NA	NA	NA	NA	NA	NA	NA	3	66	33.0667	29.3172	36.9462	NA	NA	NA	NA	NA	1	16	31.4	NA	NA	NA	NA	NA	NA	NA	NA	NA	NA	NA
Upper limb fat (%)	17	459	24.1208	19.3387	28.3376	6	150	20.1107	9.67829	26.7341	5	133	27.0134	13.1202	33.9283	NA	NA	NA	NA	NA	NA	NA	NA	NA	NA	6	88	25.3761	22.8263	29.7644	NA	NA	NA	NA	NA	9	171	24.8701	13.2546	32.0869	NA	NA	NA	NA	NA	4	131	20.106	18.7146
Lower limb fat (%)	25	630	35.0128	33.1675	36.5835	8	156	37.6911	34.1652	40.2863	6	124	34.8905	28.4241	37.8747	NA	NA	NA	NA	NA	NA	NA	NA	NA	NA	13	261	34.822	32.7583	37.1831	NA	NA	NA	NA	NA	11	170	35.0767	30.3514	37.7115	1	8	41.94	NA	NA	4	131	34.5364	32.1502
Visceral fat (mL)	22	1289	1465.49	1214.5	1675.2	9	221	1295.87	782.154	1752.16	5	97	1773.96	1321.35	2462.99	NA	NA	NA	NA	NA	NA	NA	NA	NA	NA	9	252	1389.88	841.834	1948.33	NA	NA	NA	NA	NA	6	152	1849.6	1550.53	2221.84	1	48	2101	NA	NA	NA	NA	NA	NA
Subcutaneous fat (mL)	16	731	1450.77	1003.83	1989.86	4	60	2838.78	530.637	3939.82	3	26	2267.6	163.45	3804.16	NA	NA	NA	NA	NA	NA	NA	NA	NA	NA	9	229	2221.63	1195.62	3063.54	NA	NA	NA	NA	NA	4	81	1358.67	696.428	3202.77	1	48	862	NA	NA	NA	NA	NA	NA
Visceral fat (%)	3	147	11.051	5.61	29.1	NA	NA	NA	NA	NA	NA	NA	NA	NA	NA	NA	NA	NA	NA	NA	NA	NA	NA	NA	NA	1	13	5.7	NA	NA	NA	NA	NA	NA	NA	NA	NA	NA	NA	NA	NA	NA	NA	NA	NA	1	14	13.44	NA
Subcutaneous fat (%)	2	113	5.01858	4.41	9.7	NA	NA	NA	NA	NA	NA	NA	NA	NA	NA	NA	NA	NA	NA	NA	NA	NA	NA	NA	NA	1	13	9.7	NA	NA	NA	NA	NA	NA	NA	NA	NA	NA	NA	NA	NA	NA	NA	NA	NA	NA	NA	NA	NA
Visceral / subcutaneous fat ratio	11	422	0.820237	0.605668	1.04956	3	56	0.6075	0.6	0.64	4	42	0.699048	0.59	0.812	NA	NA	NA	NA	NA	NA	NA	NA	NA	NA	6	178	0.667247	0.572756	0.755994	NA	NA	NA	NA	NA	4	42	0.699048	0.59	0.812	NA	NA	NA	NA	NA	NA	NA	NA	NA
Android / gynoid fat ratio	7	863	1.31585	0.862423	2.98668	3	96	1.55875	0.9	4.42	3	86	1.68651	1	4.6	NA	NA	NA	NA	NA	NA	NA	NA	NA	NA	2	44	4.80045	2.4	6.99	NA	NA	NA	NA	NA	3	86	1.68651	1	4.6	NA	NA	NA	NA	NA	NA	NA	NA	NA
Intramuscular fat (cm^2)	2	42	11.949	10.01	16.06	1	14	12.37	NA	NA	1	8	16.06	NA	NA	NA	NA	NA	NA	NA	NA	NA	NA	NA	NA	2	42	11.949	10.01	16.06	NA	NA	NA	NA	NA	1	8	16.06	NA	NA	NA	NA	NA	NA	NA	NA	NA	NA	NA
Intramuscular fat (%)	3	64	12.9216	11.0724	14.7268	1	14	12.99	NA	NA	1	8	15.74	NA	NA	NA	NA	NA	NA	NA	NA	NA	NA	NA	NA	3	64	12.9216	11.0724	14.7268	NA	NA	NA	NA	NA	1	8	15.74	NA	NA	NA	NA	NA	NA	NA	NA	NA	NA	NA
Total lean body mass (kg)	71	2601	47.7106	45.046	49.869	28	594	46.1833	42.6903	49.1539	19	407	42.021	34.9345	48.7132	6	80	48.3034	44.6117	55.7653	2	30	48.8528	44.732	51.6	32	557	45.2914	41.9769	48.2635	1	12	44.732	NA	NA	26	495	43.3804	37.5602	49.1432	6	74	42.2353	27.6994	52.7572	5	72	42.6204	38.5392
Total fat free mass (kg)	35	962	47.2938	43.6814	50.6276	16	307	49.1237	44.6429	54.4004	9	154	41.5951	35.4084	47.6476	5	41	56.5305	51.6145	61.4213	NA	NA	NA	NA	NA	16	391	47.1297	43.9375	50.3808	NA	NA	NA	NA	NA	12	199	43.2892	37.8477	48.2462	2	19	48.7553	37.9	59.47	7	192	50.4857	47.0468
Bone mineral content (kg)	18	621	2.43821	2.12357	2.79498	8	188	2.017	1.54848	2.68851	6	165	2.14272	1.70941	2.68468	NA	NA	NA	NA	NA	1	18	3.5	NA	NA	6	189	2.5291	2.00904	2.90879	NA	NA	NA	NA	NA	9	184	2.18172	1.76213	2.69655	3	37	1.73503	1.05313	2.47143	2	22	2.245	2.2
Triglycerides (mg/dL)	138	10878	125.891	121.366	130.024	52	2331	128.636	122.491	134.67	33	1465	129.464	121.256	136.072	9	631	123.073	118.884	131.016	4	224	122.646	108.94	127.585	42	1607	120.35	115.818	124.699	3	105	127.259	100.8	133.75	42	2037	128.467	121.433	134.51	10	405	137.651	128.059	150.724	7	277	90.3892	83.9771
Total cholesterol (mg/dL)	128	11428	179.928	176.355	182.957	48	2393	184.575	179.502	188.846	31	1447	176.924	169.758	182.15	9	631	187.428	180.702	193.108	4	224	190.566	159.198	200.801	35	1380	175.581	168.653	181.512	3	105	201.151	171.5	205	39	2012	175.08	168.489	180.202	10	405	185.009	179.734	188.198	6	248	176.266	162.619
High-density lipoprotein (mg/dL)	141	11662	41.624	40.6748	42.5129	51	2634	41.9198	40.3017	43.4648	31	1212	39.8277	38.658	41.2126	9	631	40.6897	36.517	43.5153	4	224	45.5108	44.0145	47.1996	41	1602	39.5856	37.9963	41.1501	3	105	47.3078	47	49.88	39	1777	39.9869	38.9578	41.0713	10	405	40.4597	38.1668	42.6939	10	350	46.2999	41.1623
Low-density lipoprotein (mg/dL)	131	10471	111.418	108.855	113.911	49	2413	115.492	111.049	119.685	32	1222	109.241	102.662	115.435	8	609	119.734	111.562	124.703	4	224	122.017	90.4358	129.074	40	1580	110.106	104.565	114.874	3	105	129.013	99.9	132	40	1787	108.234	103.193	112.656	10	405	114.395	108.366	117.63	10	350	106.09	98.3421
Very low-density lipoprotein (mg/dL)	11	553	23.242	20.4502	27.1024	7	251	20.6826	15.4567	25.668	5	123	27.4525	24.1243	29.2481	1	9	23.4088	NA	NA	NA	NA	NA	NA	NA	1	9	23.4088	NA	NA	NA	NA	NA	NA	NA	6	166	24.6693	17.1646	28.4836	2	52	30.3446	29.06	31.71	3	97	18.6627	14.535
Non-esterified fatty acids (mmol/L)	14	202	80.0663	16.0135	163.875	7	92	18.5535	11.099	30.1113	5	48	109.052	6.64158	315.866	NA	NA	NA	NA	NA	NA	NA	NA	NA	NA	5	65	134.819	8.1978	275.906	NA	NA	NA	NA	NA	9	91	75.7342	12.8262	192.91	NA	NA	NA	NA	NA	NA	NA	NA	NA
Systolic blood pressure (mmHg)	148	15503	122.365	115.871	125.001	51	1694	118.38	110.551	124.846	44	939	110.578	106.058	113.711	22	340	117.642	111.73	121.985	5	44	113.159	110.66	116.943	53	1025	113.704	111.297	116.013	1	6	118	NA	NA	62	1410	110.989	107.881	113.765	16	261	126.828	122.291	133.952	14	280	110.927	107.783
Diastolic blood pressure (mmHg)	139	15584	72.3011	70.6653	73.5848	50	1675	71.6647	64.8004	76.0901	43	919	67.7385	65.1844	69.4134	21	331	71.853	69.3936	73.7296	5	44	69.85	67.2	72.6233	51	987	69.6455	68.2835	70.9383	1	6	66	NA	NA	55	1222	68.7423	66.6652	70.3638	14	204	77.8439	75.6261	79.6877	14	280	65.635	62.7168
Resting heart rate (bpm)	139	3017	70.4007	69.1404	71.5613	56	1014	74.0501	72.4539	75.6108	54	832	67.4345	64.3788	69.9174	36	450	69.9967	67.898	72.5024	6	80	67.7288	60.1149	72.0236	65	903	69.602	67.9823	71.2601	1	16	63.235	62.3	64.17	77	1246	68.9284	66.7791	70.8087	20	219	74.1559	71.963	76.6236	19	350	67.4563	63.5177
Fasting glucose (mg/dL)	120	6793	95.529	93.2412	98.5548	34	1565	94.1304	91.7421	96.9371	25	607	97.1037	91.8873	103.003	10	350	90.2154	84.4745	94.1238	4	109	97.8152	88.6797	103.2	45	1333	91.4108	89.3544	93.311	3	56	99.1136	83.73	106	33	934	96.2377	90.7562	101.788	7	175	88.4458	85.4823	94.2265	8	157	82.9398	80.815
Fasting insulin (mU/L)	65	2398	20.5323	10.1864	32.7665	17	593	8.86111	7.98998	9.89613	15	270	9.38781	8.16996	10.5203	6	317	9.06173	7.83076	10.4888	3	96	9.87479	7.85667	11.898	21	589	10.9104	8.29642	15.8771	3	56	10.7229	8.1	14.64	23	464	9.82182	8.73222	10.8819	5	158	9.56585	7.15037	13.0871	2	37	9.60811	6.5
Hemoglobin A1c (%)	26	1914	5.50788	5.42491	5.59913	9	343	5.56679	5.4036	5.65373	5	205	5.53551	5.33003	5.66729	NA	NA	NA	NA	NA	NA	NA	NA	NA	NA	10	258	5.39453	5.28683	5.52756	NA	NA	NA	NA	NA	8	405	5.59264	5.4403	5.67729	3	70	5.502	4.9	5.6	NA	NA	NA	NA
Glucose area under the curve OGTT	11	260	1311.14	505.656	2792.79	4	73	624.293	253.086	989.459	3	41	521.22	418.961	689.452	1	5	530.2	NA	NA	1	9	372.6	NA	NA	6	121	2187.5	558.505	5502.98	NA	NA	NA	NA	NA	5	65	2320.31	486.286	7542.32	NA	NA	NA	NA	NA	1	14	104.9	NA
Insulin area under the curve OGTT	11	239	2730.49	676.747	5985.55	4	73	230.281	85.8973	338.98	3	41	5824.95	107.303	21140.5	1	5	46416.8	NA	NA	1	9	76.8891	NA	NA	7	131	3719.02	376.77	10183.9	NA	NA	NA	NA	NA	5	65	5225.12	107.23	16008.2	NA	NA	NA	NA	NA	1	14	64	NA
Glucose 120 min OGTT (mg/dL)	14	371	130.646	118.33	143.197	2	132	132.791	91.8	156.6	2	18	126.467	95.4	142	3	40	107.4	91.8	142	NA	NA	NA	NA	NA	6	79	113.705	100.307	128.61	NA	NA	NA	NA	NA	3	75	149.368	95.4	156.6	1	53	124.2	NA	NA	NA	NA	NA	NA
Peak glucose OGTT (mg/dL)	1	394	185.954	184	188	1	103	184	NA	NA	1	94	188	NA	NA	NA	NA	NA	NA	NA	NA	NA	NA	NA	NA	NA	NA	NA	NA	NA	NA	NA	NA	NA	NA	1	94	188	NA	NA	NA	NA	NA	NA	NA	NA	NA	NA	NA
Matsuda index OGTT	8	137	4.72365	3.65275	5.81398	2	31	5.34194	4.8	6.4	NA	NA	NA	NA	NA	NA	NA	NA	NA	NA	1	12	2.92	NA	NA	2	21	3.84762	3.3	4.6	1	12	2.92	NA	NA	1	6	3.3	NA	NA	NA	NA	NA	NA	NA	1	14	4	NA
HOMA 1 IR	37	1178	2.15714	1.90275	2.48952	10	393	2.06964	1.65731	2.71274	5	105	1.75665	1.25346	2.2757	3	156	2.10651	1.43678	3.43233	2	35	2.61543	1.5	4.62	16	335	2.22276	1.77587	2.88098	2	20	3.452	1.7	4.62	9	274	1.82676	1.45952	2.17946	4	150	2.26729	1.52107	4.55759	3	111	2.7973	1.83899
HOMA 2 IR	6	185	1.36108	1.19836	1.56019	3	41	1.08512	0.911765	1.235	NA	NA	NA	NA	NA	NA	NA	NA	NA	NA	NA	NA	NA	NA	NA	1	10	1.29	NA	NA	NA	NA	NA	NA	NA	NA	NA	NA	NA	NA	NA	NA	NA	NA	NA	NA	NA	NA	NA
Quantitative insulin sensitivity check index	5	119	0.667597	0.351674	1.49674	1	43	0.36	NA	NA	NA	NA	NA	NA	NA	NA	NA	NA	NA	NA	NA	NA	NA	NA	NA	2	47	0.354928	0.3004	0.36	NA	NA	NA	NA	NA	NA	NA	NA	NA	NA	NA	NA	NA	NA	NA	NA	NA	NA	NA
Insulin sensitivity IVGTT	9	254	7.56787	5.95496	9.45786	4	80	8.23025	4.69579	12.2051	3	36	3.63778	1.98	4.6	1	10	18	NA	NA	NA	NA	NA	NA	NA	8	221	7.87167	5.81472	10.1649	NA	NA	NA	NA	NA	3	36	3.63778	1.98	4.6	NA	NA	NA	NA	NA	NA	NA	NA	NA
Glucose effectiveness IVGTT	9	247	0.382506	0.0271976	0.872256	3	66	0.026303	0.0225217	0.035	2	28	0.0347143	0.017	0.048	1	10	0.03	NA	NA	NA	NA	NA	NA	NA	7	185	0.495784	0.0223866	1.16033	NA	NA	NA	NA	NA	2	28	0.0347143	0.017	0.048	NA	NA	NA	NA	NA	NA	NA	NA	NA
Tumor necrosis factor (pg/mL)	16	413	70.5501	10.5003	180.967	3	62	11.5161	5.83684	23.4412	6	64	10.3863	3.76717	16.1145	1	10	1.1	NA	NA	NA	NA	NA	NA	NA	6	148	10.9305	5.60478	14.8868	NA	NA	NA	NA	NA	7	70	9.68457	3.48276	15.145	NA	NA	NA	NA	NA	NA	NA	NA	NA
Interleukin-6 (pg/mL)	30	2319	97.2916	6.09364	317.312	7	218	3.14216	2.53097	3.95593	9	104	1066.12	2.31313	3072.46	4	164	2.48915	2.28384	2.60211	1	59	2.61146	2.5404	2.7062	10	351	4.46516	3.15809	5.81339	1	31	2.6275	NA	NA	10	143	776.049	2.47916	2420.96	1	29	2.493	NA	NA	NA	NA	NA	NA
C-reactive protein (mg/L)	49	3827	5.61415	4.51602	7.01004	11	409	8.07064	4.73072	12.7119	7	157	5.09908	2.24297	9.84677	3	156	3.59974	2.95954	4.18428	1	50	2.19167	2	2.5044	10	444	3.65597	2.33067	5.07083	1	31	2	NA	NA	9	265	8.76398	3.38957	17.9689	2	82	6.19634	2.9	8	3	78	1.91667	1.4
[truncated: 1 more columns]
