# Supplementary material for: Cardiometabolic Risk in Chronic Spinal Cord Injury: A Systematic Review with Meta-Analysis and Temporal and Geographical Trends
Source: J Clin Med. 2025 Apr 22;14(9):2872. doi: 10.3390/jcm14092872 (PMC12072459; doi:10.3390/jcm14092872)
Supplement: Supplementary file 1 [file jcm-14-02872-s001.zip › S6_WeightedMale_new3.xlsx]

## Sheet: S6_WeightedMale_new3
fullname	sci_npapers	sci_n	sci_mean	sci_ci_low	sci_ci_high	para_npapers	para_n	para_mean	para_ci_low	para_ci_high	tetra_npapers	tetra_n	tetra_mean	tetra_ci_low	tetra_ci_high	complete_npapers	complete_n	complete_mean	complete_ci_low	complete_ci_high	incomplete_npapers	incomplete_n	incomplete_mean	incomplete_ci_low	incomplete_ci_high	motor_complete_npapers	motor_complete_n	motor_complete_mean	motor_complete_ci_low	motor_complete_ci_high	motor_incomplete_npapers	motor_incomplete_n	motor_incomplete_mean	motor_incomplete_ci_low	motor_incomplete_ci_high	sloi_high_npapers	sloi_high_n	sloi_high_mean	sloi_high_ci_low	sloi_high_ci_high	sloi_low_npapers	sloi_low_n	sloi_low_mean	sloi_low_ci_low	sloi_low_ci_high	athlete_npapers	athlete_n	athlete_mean	athlete_ci_low
Age (yrs)	219	7798	42.3799	40.579	43.9201	81	1748	38.5347	35.9295	41.6944	69	1044	38.9237	34.5166	44.2652	43	634	37.4205	35.7713	38.8454	8	158	41.7639	33.3387	50.025	102	1879	36.6244	35.3823	37.7569	4	59	47.8044	31.468	57.9851	84	1367	38.7311	35.1142	42.5662	24	364	37.3753	34.132	40.4167	28	470	32.7727	31.4919
Height (cm)	143	3816	175.87	175.066	176.611	62	1158	174.421	173.266	175.611	47	669	177.179	176.033	178.25	37	587	174.302	173.231	175.526	6	143	175.835	173.454	177.921	70	1174	176.026	175.203	176.89	3	51	175.312	170.06	181.3	55	876	176.709	175.493	177.787	19	280	174.035	171.951	175.585	21	317	175.66	173.563
Time since injury (yrs)	182	6690	14.6372	13.2	15.9356	64	1435	12.0043	10.0152	13.8685	58	941	13.0903	10.6235	15.7903	31	470	12.9002	10.9377	14.9617	7	146	14.2585	9.49313	18.6001	84	1551	10.8773	9.67679	12.0256	3	47	17.4894	13	19.6	70	1236	12.8562	10.6433	15.0079	22	335	10.9228	8.61295	12.6709	24	421	13.2942	11.8381
Body mass (kg)	166	4523	76.315	74.7875	77.6891	71	1316	73.8279	71.7722	75.7407	55	730	70.8108	68.5466	72.9214	40	611	68.969	66.6524	71.3602	7	150	73.7733	66.7833	80.6531	83	1370	72.6386	70.8605	74.303	3	51	80.6443	65.53	87.1	67	1014	72.4541	70.0895	74.4847	22	305	74.3684	68.4913	79.6413	23	331	69.0812	66.8138
Body mass index (kg/m^2)	130	5836	25.0396	24.6175	25.4203	44	1196	24.335	23.6028	24.9041	29	577	23.6793	22.6267	24.4129	16	344	22.8984	22.2379	23.7312	2	33	22.0879	21	23.8	57	1356	23.6697	23.1774	24.1872	1	8	23.8	NA	NA	35	774	23.7571	22.9214	24.3651	14	271	24.4275	22.8049	26.2493	18	333	22.4977	22.1313
Total body fat (kg)	47	1601	25.2041	23.4024	26.8052	18	370	21.6644	18.9953	24.4933	11	207	22.163	18.9907	24.5381	9	122	24.9496	22.8353	28.7799	NA	NA	NA	NA	NA	21	447	23.8785	21.7814	26.0194	NA	NA	NA	NA	NA	15	296	23.6999	20.1628	26.689	6	102	25.7948	14.7587	32.28	9	126	17.4148	15.427
Regional body fat (kg)	3	62	14.3784	10.3669	19.5393	2	22	14.8936	7.97	27.01	1	8	8.37	NA	NA	NA	NA	NA	NA	NA	NA	NA	NA	NA	NA	1	22	8.11545	7.97	8.37	NA	NA	NA	NA	NA	2	16	17.69	8.37	27.01	1	8	27.01	NA	NA	NA	NA	NA	NA
Total body fat (%)	67	2130	31.1421	28.9078	32.7611	25	405	27.9202	25.9402	30.1593	13	176	26.7706	23.9699	30.516	10	100	27.8595	23.6932	32.8503	NA	NA	NA	NA	NA	28	528	29.3745	27.6724	31.156	NA	NA	NA	NA	NA	19	261	26.5585	24.1692	29.2957	7	83	28.2255	23.4057	35.2511	9	151	22.4637	20.1816
Regional body fat (%)	4	98	33.0286	30.5719	35.6668	1	20	38.25	36.3	40.2	NA	NA	NA	NA	NA	1	10	40.2	NA	NA	NA	NA	NA	NA	NA	3	66	33.0667	29.1643	37.6962	NA	NA	NA	NA	NA	NA	NA	NA	NA	NA	NA	NA	NA	NA	NA	NA	NA	NA	NA
Upper limb fat (%)	12	315	25.9317	20.1949	29.7175	4	99	23.5326	7.19608	27.5663	3	100	30.7768	17.728	35.9503	NA	NA	NA	NA	NA	NA	NA	NA	NA	NA	5	70	22.9386	21.944	23.4584	NA	NA	NA	NA	NA	6	130	26.9114	12.5827	33.4238	NA	NA	NA	NA	NA	3	62	19.3337	18.7
Lower limb fat (%)	19	485	35.4872	33.5227	36.8192	8	150	36.9547	33.322	38.9133	5	108	36.2817	29.941	38.3485	NA	NA	NA	NA	NA	NA	NA	NA	NA	NA	11	228	34.2754	33.2633	35.2419	NA	NA	NA	NA	NA	9	146	36.2564	31.721	38.2733	1	8	41.94	NA	NA	3	62	33.9092	29.28
Visceral fat (mL)	14	761	1580.32	1295.54	1821.57	4	68	623.962	373.348	1340	2	14	1223.43	1166	1300	NA	NA	NA	NA	NA	NA	NA	NA	NA	NA	8	196	1195.32	678.321	1835.78	NA	NA	NA	NA	NA	3	69	1828.88	1166	1983	1	48	2101	NA	NA	NA	NA	NA	NA
Subcutaneous fat (mL)	12	564	1356.86	999.101	1738.24	3	25	1190.95	152.41	2800	2	14	950.543	163.45	2000	NA	NA	NA	NA	NA	NA	NA	NA	NA	NA	8	173	1548.96	606.27	2527.14	NA	NA	NA	NA	NA	3	69	933.371	163.45	2000	1	48	862	NA	NA	NA	NA	NA	NA
Visceral fat (%)	2	113	5.62035	5.61	5.7	NA	NA	NA	NA	NA	NA	NA	NA	NA	NA	NA	NA	NA	NA	NA	NA	NA	NA	NA	NA	1	13	5.7	NA	NA	NA	NA	NA	NA	NA	NA	NA	NA	NA	NA	NA	NA	NA	NA	NA	1	14	13.44	NA
Subcutaneous fat (%)	2	113	5.01858	4.41	9.7	NA	NA	NA	NA	NA	NA	NA	NA	NA	NA	NA	NA	NA	NA	NA	NA	NA	NA	NA	NA	1	13	9.7	NA	NA	NA	NA	NA	NA	NA	NA	NA	NA	NA	NA	NA	NA	NA	NA	NA	NA	NA	NA	NA
Visceral / subcutaneous fat ratio	6	222	1.00739	0.638368	1.23496	2	21	0.62	0.61	0.64	2	14	0.782857	0.72	0.83	NA	NA	NA	NA	NA	NA	NA	NA	NA	NA	5	122	0.710164	0.614528	0.803542	NA	NA	NA	NA	NA	2	14	0.782857	0.72	0.83	NA	NA	NA	NA	NA	NA	NA	NA	NA
Android / gynoid fat ratio	5	189	2.96095	1.37762	6.14382	1	14	2.4	NA	NA	2	20	3.952	2.98	4.6	NA	NA	NA	NA	NA	NA	NA	NA	NA	NA	2	44	4.80045	2.4	6.99	NA	NA	NA	NA	NA	2	20	3.952	2.98	4.6	NA	NA	NA	NA	NA	NA	NA	NA	NA
Intramuscular fat (cm^2)	2	42	11.949	10.01	16.06	1	14	12.37	NA	NA	1	8	16.06	NA	NA	NA	NA	NA	NA	NA	NA	NA	NA	NA	NA	2	42	11.949	10.01	16.06	NA	NA	NA	NA	NA	1	8	16.06	NA	NA	NA	NA	NA	NA	NA	NA	NA	NA	NA
Intramuscular fat (%)	3	64	12.9216	11.0724	14.7268	1	14	12.99	NA	NA	1	8	15.74	NA	NA	NA	NA	NA	NA	NA	NA	NA	NA	NA	NA	3	64	12.9216	11.0724	14.7268	NA	NA	NA	NA	NA	1	8	15.74	NA	NA	NA	NA	NA	NA	NA	NA	NA	NA	NA
Total lean body mass (kg)	47	1596	49.9531	47.3618	51.6801	19	368	46.4271	41.6189	50.813	11	186	46.1716	43.2763	50.334	6	80	48.3034	44.2375	55.6387	1	12	44.732	NA	NA	24	424	45.9062	41.5797	49.5163	1	12	44.732	NA	NA	16	257	47.0874	44.5072	50.5149	6	68	42.8207	25.9654	53.5006	4	58	42.8426	36.8854
Total fat free mass (kg)	18	469	48.429	42.258	53.2565	7	105	50.1839	47.9961	54.4338	4	63	46.55	44.7511	47.9073	4	30	57.8617	50.82	62.5567	NA	NA	NA	NA	NA	8	189	50.3214	48.6962	53.1381	NA	NA	NA	NA	NA	5	69	46.7022	45.0831	48.0282	2	13	53.7654	50.2	59.47	6	103	53.7432	47.171
Bone mineral content (kg)	11	328	2.13917	1.76226	2.69103	5	119	1.61014	1.19008	2.17884	3	90	1.72884	1.44	2.8	NA	NA	NA	NA	NA	NA	NA	NA	NA	NA	4	71	2.17127	1.22141	3.14221	NA	NA	NA	NA	NA	6	109	1.8668	1.54449	2.71154	3	31	1.62568	0.874	2.6	2	22	2.245	2.2
Triglycerides (mg/dL)	67	3589	126.049	116.73	134.002	26	781	131.12	124.044	138.206	16	374	129.2	117.784	144.187	6	194	128.247	116.57	139.876	1	23	114.43	100.8	121.7	26	735	115.23	109.032	120.941	1	8	100.8	NA	NA	21	563	130.255	120.025	141.816	7	181	134.981	118.451	148.634	3	61	99.3983	85.2854
Total cholesterol (mg/dL)	58	3403	179.43	175.992	182.406	25	771	184.212	178.071	189.333	15	368	171.141	159.457	180.464	6	194	185.739	178.471	193.246	1	23	158.522	151.6	171.5	21	553	170.345	164.234	177.142	1	8	171.5	NA	NA	20	557	174.152	164.289	181.759	7	181	183.455	178.678	190.305	2	32	177.28	151.6
High-density lipoprotein (mg/dL)	70	3746	39.6409	38.7858	40.4762	26	970	38.3765	37.0974	40.0633	15	368	39.1077	36.094	41.0169	6	194	36.0038	33.0565	39.552	1	23	45.387	44.1	47.8	27	747	37.2548	36.0276	38.6773	1	8	47.8	NA	NA	20	557	39.1254	36.8067	40.8341	7	181	40.3094	37.2438	45.5045	6	134	42.067	40.118
Low-density lipoprotein (mg/dL)	63	3151	112.242	108.265	115.834	24	749	116.06	111.517	120.369	16	378	107.941	96.7376	117.692	5	172	112.497	106.617	120.37	1	23	89.1391	83.4	99.9	26	725	105.715	102.542	108.896	1	8	99.9	NA	NA	21	567	109.004	100.335	116.988	7	181	110.596	107.484	114.505	6	134	100.823	94.0734
Very low-density lipoprotein (mg/dL)	6	233	24.8106	20.1402	29.0479	4	138	23.0046	16.2988	31.0264	3	68	29.6726	28.23	30	1	9	23.4088	NA	NA	NA	NA	NA	NA	NA	1	9	23.4088	NA	NA	NA	NA	NA	NA	NA	3	93	28.6316	25.6997	30.852	1	14	31.71	NA	NA	1	9	23.4088	NA
Non-esterified fatty acids (mmol/L)	7	87	155.031	9.43252	282.302	3	28	9.83143	5.9925	20.5	4	32	160.028	6.80529	388.571	NA	NA	NA	NA	NA	NA	NA	NA	NA	NA	4	58	144.126	6.46249	299.682	NA	NA	NA	NA	NA	4	32	160.028	6.80529	422.688	NA	NA	NA	NA	NA	NA	NA	NA	NA
Systolic blood pressure (mmHg)	63	1782	115.781	112.601	118.759	19	365	119.485	114.804	124.598	19	189	103.157	98.8364	106.552	14	189	116.574	108.557	122.471	2	17	112.059	110	115	34	612	112.636	109.21	115.882	NA	NA	NA	NA	NA	24	377	106.099	101.662	111.219	9	184	123.765	120.137	130.615	11	206	110.023	108.142
Diastolic blood pressure (mmHg)	62	1679	73.1105	70.8757	74.6384	19	365	75.7791	73.5785	77.9912	19	189	66.0982	63.543	68.491	14	189	72.4478	69.088	74.9845	2	17	71.7647	70	73	34	612	69.9876	68.4667	71.4738	NA	NA	NA	NA	NA	23	322	69.1179	65.6898	71.8112	8	136	76.843	73.7426	79.0542	11	206	66.5233	63.2278
Resting heart rate (bpm)	72	1145	69.6664	67.6841	71.6145	30	411	73.1571	70.3089	75.6567	32	335	64.7836	61.8971	67.6772	27	311	69.619	67.0933	72.41	5	64	68.9022	59.878	73.4605	44	614	69.3207	67.4145	71.2381	1	8	62.3	NA	NA	37	424	66.8314	62.9091	70.1339	11	116	72.4944	70.5878	74.5343	14	246	69.6155	65.5338
Fasting glucose (mg/dL)	60	2216	91.17	88.8108	94.301	14	443	89.5323	87.4774	92.2912	14	232	100.914	87.8224	109.982	6	184	85.5267	82.2118	89.4374	2	35	88.9389	83.73	91.9	29	779	89.1611	86.5302	92.1161	2	20	86.718	83.73	91.2	18	391	94.6185	85.2931	105.109	6	167	88.036	84.9045	94.4554	6	134	82.172	80.0766
Fasting insulin (mU/L)	32	1088	10.4082	8.78125	13.0164	10	372	8.72744	7.36798	10.3274	10	121	9.02405	7.15767	11.3061	4	165	8.85193	7.04736	11.6855	2	35	9.65657	6.5	14.64	13	369	11.6824	7.88308	19.0382	2	20	12.024	8.1	14.64	14	280	9.82101	8.17005	11.2307	5	158	9.56585	7.201	12.7927	1	23	7.05652	6.5
Hemoglobin A1c (%)	10	518	5.55656	5.4718	5.65808	5	153	5.54706	5.25443	5.64683	2	95	5.69242	5.61	5.7	NA	NA	NA	NA	NA	NA	NA	NA	NA	NA	5	97	5.41588	5.2271	5.65143	NA	NA	NA	NA	NA	4	160	5.687	5.57	5.7	3	70	5.502	4.9	5.6	NA	NA	NA	NA
Glucose area under the curve OGTT	5	116	1533.09	544.848	4565.8	2	32	536.938	505	651	2	13	720.077	601	859	NA	NA	NA	NA	NA	NA	NA	NA	NA	NA	4	96	1666.26	529.174	5401.42	NA	NA	NA	NA	NA	3	19	6267.53	601	18287	NA	NA	NA	NA	NA	NA	NA	NA	NA
Insulin area under the curve OGTT	5	116	2484.09	354.743	6085.83	2	32	360.531	359	366	2	13	394.077	353	442	NA	NA	NA	NA	NA	NA	NA	NA	NA	NA	4	96	1376.38	347.702	5391.59	NA	NA	NA	NA	NA	3	19	5526.89	353	16648	NA	NA	NA	NA	NA	NA	NA	NA	NA
Glucose 120 min OGTT (mg/dL)	4	158	130.967	102.316	147.864	2	132	132.791	91.8	156.6	1	6	95.4	NA	NA	2	28	92.5714	91.8	95.4	NA	NA	NA	NA	NA	2	28	92.5714	91.8	95.4	NA	NA	NA	NA	NA	2	63	150.771	95.4	156.6	1	53	124.2	NA	NA	NA	NA	NA	NA
Peak glucose OGTT (mg/dL)	1	394	185.954	184	188	1	103	184	NA	NA	1	94	188	NA	NA	NA	NA	NA	NA	NA	NA	NA	NA	NA	NA	NA	NA	NA	NA	NA	NA	NA	NA	NA	NA	1	94	188	NA	NA	NA	NA	NA	NA	NA	NA	NA	NA	NA
Matsuda index OGTT	4	48	4.22583	2.97429	4.93333	1	10	5.2	NA	NA	NA	NA	NA	NA	NA	NA	NA	NA	NA	NA	1	12	2.92	NA	NA	1	6	3.3	NA	NA	1	12	2.92	NA	NA	1	6	3.3	NA	NA	NA	NA	NA	NA	NA	NA	NA	NA	NA
HOMA 1 IR	21	797	2.09291	1.80526	2.48372	6	305	2.22609	1.73643	3.10814	4	73	1.36942	1.18942	1.57657	3	156	2.10651	1.40836	3.43432	2	35	2.61543	1.5	4.62	8	233	2.09753	1.62726	3.04733	2	20	3.452	1.7	4.62	7	224	1.7714	1.4137	2.16447	4	150	2.26729	1.47965	4.65775	1	23	1.56957	1.5
HOMA 2 IR	2	110	1.35273	1.18	1.37	1	10	1.18	NA	NA	NA	NA	NA	NA	NA	NA	NA	NA	NA	NA	NA	NA	NA	NA	NA	NA	NA	NA	NA	NA	NA	NA	NA	NA	NA	NA	NA	NA	NA	NA	NA	NA	NA	NA	NA	NA	NA	NA	NA
Quantitative insulin sensitivity check index	2	63	0.366349	0.36	0.38	1	43	0.36	NA	NA	NA	NA	NA	NA	NA	NA	NA	NA	NA	NA	NA	NA	NA	NA	NA	1	43	0.36	NA	NA	NA	NA	NA	NA	NA	NA	NA	NA	NA	NA	NA	NA	NA	NA	NA	NA	NA	NA	NA
Insulin sensitivity IVGTT	6	146	9.16685	6.9134	12.1674	2	34	10.2353	2.1	18	1	8	4.6	NA	NA	1	10	18	NA	NA	NA	NA	NA	NA	NA	6	146	9.16685	6.65855	12.374	NA	NA	NA	NA	NA	1	8	4.6	NA	NA	NA	NA	NA	NA	NA	NA	NA	NA	NA
Glucose effectiveness IVGTT	5	110	0.819455	0.0240027	1.70538	1	20	0.035	0.03	0.04	NA	NA	NA	NA	NA	1	10	0.03	NA	NA	NA	NA	NA	NA	NA	5	110	0.819455	0.0250877	1.67472	NA	NA	NA	NA	NA	NA	NA	NA	NA	NA	NA	NA	NA	NA	NA	NA	NA	NA	NA
Tumor necrosis factor (pg/mL)	6	121	196.664	6.6735	482.837	2	27	15.1667	1.1	23.6	2	16	1.205	1.1	1.34	1	10	1.1	NA	NA	NA	NA	NA	NA	NA	5	87	12.8549	3.82944	18.1356	NA	NA	NA	NA	NA	3	22	1.47636	1.1	2.2	NA	NA	NA	NA	NA	NA	NA	NA	NA
Interleukin-6 (pg/mL)	17	1028	7.88199	3.62721	16.7958	5	172	2.9432	2.46113	3.82929	5	56	2.3681	2.204	2.53275	4	164	2.48915	2.24806	2.60793	1	59	2.61146	2.5404	2.7062	9	290	4.23421	2.90258	5.82944	1	31	2.6275	NA	NA	6	95	2.43588	2.13658	2.59538	1	29	2.493	NA	NA	NA	NA	NA	NA
C-reactive protein (mg/L)	19	1017	7.08869	4.61968	10.7561	5	265	5.54016	3.24466	7.29802	3	51	4.67135	1.93015	9.75	3	156	3.59974	2.91919	4.11909	1	50	2.19167	2	2.5044	7	308	3.61354	2.43394	5.07635	1	31	2	NA	NA	4	141	6.10028	2.81833	8.38462	2	82	6.19634	2.9	8	3	78	1.91667	1.4
[truncated: 2 more columns]
