# Supplementary material for: Cardiometabolic Risk in Chronic Spinal Cord Injury: A Systematic Review with Meta-Analysis and Temporal and Geographical Trends
Source: J Clin Med. 2025 Apr 22;14(9):2872. doi: 10.3390/jcm14092872 (PMC12072459; doi:10.3390/jcm14092872)
Supplement: Supplementary file 1 [file jcm-14-02872-s001.zip › S7_WeightedMale_Ref_new3.xlsx]

## Sheet: S7_WeightedMale_Ref_new3
fullname	sci_sidlist	para_sidlist	tetra_sidlist	complete_sidlist	incomplete_sidlist	motor_complete_sidlist	motor_incomplete_sidlist	sloi_high_sidlist	sloi_low_sidlist	athlete_sidlist
Age (yrs)	Cirnigliaro 2013, The Journal of Spinal Cord Medicine; Cirnigliaro 2021, Journal of Clinical Densitometry; Cirnigliaro 2015, Obesity; Maggioni 2003, Acta Diabetologica; Claydon 2006, Journal of Spinal Cord Medicine; Matos-Souza 2009, Atherosclerosis; Matos-Souza 2013, International Journal of Cardiology; Convertino 1991, The American Journal of Physiology; Ribeiro 2005, Nutrition Research; Crisaf…	Cirnigliaro 2013, The Journal of Spinal Cord Medicine; Claydon 2006, Journal of Spinal Cord Medicine; Ribeiro 2005, Nutrition Research; Crisafulli 2009, European Journal of Applied Physiology; Currie 2016, Frontiers in Physiology; TotosydeZepetnek 2017, The Journal of Spinal Cord Medicine; Davis 1987, European Journal of Applied Physiology and Occupational Physiology; Dionyssiotis 2009, Journal o…	Claydon 2006, Journal of Spinal Cord Medicine; Convertino 1991, The American Journal of Physiology; Currie 2015, Medicine & Science in Sports & Exercise; Currie 2016, Frontiers in Physiology; D'Oliveira 2014, The Journal of Spinal Cord Medicine; deCarvalho 2006, Artificial Organs; Dela 2000, European Journal of Physiology; Hostettler 2011, Spinal Cord; Evans 2021, Archives of Physical Medicine & …	Crisafulli 2009, European Journal of Applied Physiology; Currie 2016, Frontiers in Physiology; deCarvalho 2006, Artificial Organs; Dionyssiotis 2008, Journal of Clinical Densitometry; Driussi 2014, The Journal of Spinal Cord Medicine; Alves 2020, The Journal of Spinal Cord Medicine; Alves 2017, Spinal Cord Series and Cases; Farkas 2020, Spinal Cord Series and Cases; Flueck 2016, PLOS ONE; Garriso…	Shin 2021, Gazzetta Medica Italiana; Evans 2021, Archives of Physical Medicine & Rehabilitation; Garshick 2011, Physical Medicine and Rehabilitation; Grimm 1997, The American Journal of Physiology; Horiuchi 2020, The Journal of Spinal Cord Medicine; Itoh 2018, Journal of Physiological Anthropology; Sadowska-Krepa 2016, Spinal Cord; Carvalho 2005, Spinal Cord	Matos-Souza 2009, Atherosclerosis; Crisafulli 2009, European Journal of Applied Physiology; Schreiber 2017, Journal of Neurotrauma; Currie 2015, Medicine & Science in Sports & Exercise; Currie 2016, Frontiers in Physiology; deCarvalho 2006, Artificial Organs; Dela 2000, European Journal of Physiology; Dionyssiotis 2009, Journal of Rehabilitation Research & Development; Dionyssiotis 2008, Journal …	Shin 2021, Gazzetta Medica Italiana; Evans 2021, Archives of Physical Medicine & Rehabilitation; Garshick 2011, Physical Medicine and Rehabilitation; Sadowska-Krepa 2016, Spinal Cord	Claydon 2006, Journal of Spinal Cord Medicine; Convertino 1991, The American Journal of Physiology; Currie 2015, Medicine & Science in Sports & Exercise; Currie 2016, Frontiers in Physiology; D'Oliveira 2014, The Journal of Spinal Cord Medicine; deCarvalho 2006, Artificial Organs; Dela 2000, European Journal of Physiology; Hagobian 2004, Medicine & Science in Sports & Exercise; Hostettler 2011, S…	Dionyssiotis 2009, Journal of Rehabilitation Research & Development; Alves 2020, The Journal of Spinal Cord Medicine; Farkas 2020, Spinal Cord Series and Cases; Flueck 2016, PLOS ONE; Garrison 2008, Clinical Neurophysiology; Hopman 1998, Scandinavian Journal of Rehabilitative Medicine; Horiuchi 2020, The Journal of Spinal Cord Medicine; Horiuchi 2017, Archives of Physical Medicine & Rehabilitatio…	Matos-Souza 2013, International Journal of Cardiology; Coutinho 2018, The Journal of Sports Medicine and Physical Fitness; Currie 2015, Medicine & Science in Sports & Exercise; Vaile 2016, The Journal of Spinal Cord Medicine; Alves 2017, Spinal Cord Series and Cases; Egger 2020, Nutrients; D 2014, Medicine & Science in Sports & Exercise; Gervasi 2021, European Journal of Physical and Rehabilitati…
Height (cm)	Cirnigliaro 2013, The Journal of Spinal Cord Medicine; Cirnigliaro 2021, Journal of Clinical Densitometry; Cirnigliaro 2015, Obesity; Maggioni 2003, Acta Diabetologica; Claydon 2006, Journal of Spinal Cord Medicine; Matos-Souza 2009, Atherosclerosis; Matos-Souza 2013, International Journal of Cardiology; Convertino 1991, The American Journal of Physiology; Ribeiro 2005, Nutrition Research; Crisaf…	Cirnigliaro 2013, The Journal of Spinal Cord Medicine; Claydon 2006, Journal of Spinal Cord Medicine; Ribeiro 2005, Nutrition Research; Crisafulli 2009, European Journal of Applied Physiology; Currie 2016, Frontiers in Physiology; TotosydeZepetnek 2017, The Journal of Spinal Cord Medicine; Davis 1987, European Journal of Applied Physiology and Occupational Physiology; Dionyssiotis 2009, Journal o…	Claydon 2006, Journal of Spinal Cord Medicine; Convertino 1991, The American Journal of Physiology; Currie 2015, Medicine & Science in Sports & Exercise; Currie 2016, Frontiers in Physiology; D'Oliveira 2014, The Journal of Spinal Cord Medicine; deCarvalho 2006, Artificial Organs; Dela 2000, European Journal of Physiology; Hostettler 2011, Spinal Cord; Evans 2021, Archives of Physical Medicine & …	Crisafulli 2009, European Journal of Applied Physiology; Currie 2016, Frontiers in Physiology; deCarvalho 2006, Artificial Organs; Dionyssiotis 2008, Journal of Clinical Densitometry; Driussi 2014, The Journal of Spinal Cord Medicine; Alves 2020, The Journal of Spinal Cord Medicine; Alves 2017, Spinal Cord Series and Cases; Farkas 2020, Spinal Cord Series and Cases; Flueck 2016, PLOS ONE; Garriso…	Shin 2021, Gazzetta Medica Italiana; Evans 2021, Archives of Physical Medicine & Rehabilitation; Garshick 2011, Physical Medicine and Rehabilitation; Grimm 1997, The American Journal of Physiology; Horiuchi 2020, The Journal of Spinal Cord Medicine; Itoh 2018, Journal of Physiological Anthropology; Sadowska-Krepa 2016, Spinal Cord; Carvalho 2005, Spinal Cord	Matos-Souza 2009, Atherosclerosis; Crisafulli 2009, European Journal of Applied Physiology; Schreiber 2017, Journal of Neurotrauma; Currie 2015, Medicine & Science in Sports & Exercise; Currie 2016, Frontiers in Physiology; deCarvalho 2006, Artificial Organs; Dela 2000, European Journal of Physiology; Dionyssiotis 2009, Journal of Rehabilitation Research & Development; Dionyssiotis 2008, Journal …	Shin 2021, Gazzetta Medica Italiana; Evans 2021, Archives of Physical Medicine & Rehabilitation; Garshick 2011, Physical Medicine and Rehabilitation; Sadowska-Krepa 2016, Spinal Cord	Claydon 2006, Journal of Spinal Cord Medicine; Convertino 1991, The American Journal of Physiology; Currie 2015, Medicine & Science in Sports & Exercise; Currie 2016, Frontiers in Physiology; D'Oliveira 2014, The Journal of Spinal Cord Medicine; deCarvalho 2006, Artificial Organs; Dela 2000, European Journal of Physiology; Hagobian 2004, Medicine & Science in Sports & Exercise; Hostettler 2011, S…	Dionyssiotis 2009, Journal of Rehabilitation Research & Development; Alves 2020, The Journal of Spinal Cord Medicine; Farkas 2020, Spinal Cord Series and Cases; Flueck 2016, PLOS ONE; Garrison 2008, Clinical Neurophysiology; Hopman 1998, Scandinavian Journal of Rehabilitative Medicine; Horiuchi 2020, The Journal of Spinal Cord Medicine; Horiuchi 2017, Archives of Physical Medicine & Rehabilitatio…	Matos-Souza 2013, International Journal of Cardiology; Coutinho 2018, The Journal of Sports Medicine and Physical Fitness; Currie 2015, Medicine & Science in Sports & Exercise; Vaile 2016, The Journal of Spinal Cord Medicine; Alves 2017, Spinal Cord Series and Cases; Egger 2020, Nutrients; D 2014, Medicine & Science in Sports & Exercise; Gervasi 2021, European Journal of Physical and Rehabilitati…
Time since injury (yrs)	Cirnigliaro 2013, The Journal of Spinal Cord Medicine; Cirnigliaro 2021, Journal of Clinical Densitometry; Cirnigliaro 2015, Obesity; Maggioni 2003, Acta Diabetologica; Claydon 2006, Journal of Spinal Cord Medicine; Matos-Souza 2009, Atherosclerosis; Matos-Souza 2013, International Journal of Cardiology; Convertino 1991, The American Journal of Physiology; Ribeiro 2005, Nutrition Research; Crisaf…	Cirnigliaro 2013, The Journal of Spinal Cord Medicine; Claydon 2006, Journal of Spinal Cord Medicine; Ribeiro 2005, Nutrition Research; Crisafulli 2009, European Journal of Applied Physiology; Currie 2016, Frontiers in Physiology; TotosydeZepetnek 2017, The Journal of Spinal Cord Medicine; Davis 1987, European Journal of Applied Physiology and Occupational Physiology; Dionyssiotis 2009, Journal o…	Claydon 2006, Journal of Spinal Cord Medicine; Convertino 1991, The American Journal of Physiology; Currie 2015, Medicine & Science in Sports & Exercise; Currie 2016, Frontiers in Physiology; D'Oliveira 2014, The Journal of Spinal Cord Medicine; deCarvalho 2006, Artificial Organs; Dela 2000, European Journal of Physiology; Hostettler 2011, Spinal Cord; Evans 2021, Archives of Physical Medicine & …	Crisafulli 2009, European Journal of Applied Physiology; Currie 2016, Frontiers in Physiology; deCarvalho 2006, Artificial Organs; Dionyssiotis 2008, Journal of Clinical Densitometry; Driussi 2014, The Journal of Spinal Cord Medicine; Alves 2020, The Journal of Spinal Cord Medicine; Alves 2017, Spinal Cord Series and Cases; Farkas 2020, Spinal Cord Series and Cases; Flueck 2016, PLOS ONE; Garriso…	Shin 2021, Gazzetta Medica Italiana; Evans 2021, Archives of Physical Medicine & Rehabilitation; Garshick 2011, Physical Medicine and Rehabilitation; Grimm 1997, The American Journal of Physiology; Horiuchi 2020, The Journal of Spinal Cord Medicine; Itoh 2018, Journal of Physiological Anthropology; Sadowska-Krepa 2016, Spinal Cord; Carvalho 2005, Spinal Cord	Matos-Souza 2009, Atherosclerosis; Crisafulli 2009, European Journal of Applied Physiology; Schreiber 2017, Journal of Neurotrauma; Currie 2015, Medicine & Science in Sports & Exercise; Currie 2016, Frontiers in Physiology; deCarvalho 2006, Artificial Organs; Dela 2000, European Journal of Physiology; Dionyssiotis 2009, Journal of Rehabilitation Research & Development; Dionyssiotis 2008, Journal …	Shin 2021, Gazzetta Medica Italiana; Evans 2021, Archives of Physical Medicine & Rehabilitation; Garshick 2011, Physical Medicine and Rehabilitation; Sadowska-Krepa 2016, Spinal Cord	Claydon 2006, Journal of Spinal Cord Medicine; Convertino 1991, The American Journal of Physiology; Currie 2015, Medicine & Science in Sports & Exercise; Currie 2016, Frontiers in Physiology; D'Oliveira 2014, The Journal of Spinal Cord Medicine; deCarvalho 2006, Artificial Organs; Dela 2000, European Journal of Physiology; Hagobian 2004, Medicine & Science in Sports & Exercise; Hostettler 2011, S…	Dionyssiotis 2009, Journal of Rehabilitation Research & Development; Alves 2020, The Journal of Spinal Cord Medicine; Farkas 2020, Spinal Cord Series and Cases; Flueck 2016, PLOS ONE; Garrison 2008, Clinical Neurophysiology; Hopman 1998, Scandinavian Journal of Rehabilitative Medicine; Horiuchi 2020, The Journal of Spinal Cord Medicine; Horiuchi 2017, Archives of Physical Medicine & Rehabilitatio…	Matos-Souza 2013, International Journal of Cardiology; Coutinho 2018, The Journal of Sports Medicine and Physical Fitness; Currie 2015, Medicine & Science in Sports & Exercise; Vaile 2016, The Journal of Spinal Cord Medicine; Alves 2017, Spinal Cord Series and Cases; Egger 2020, Nutrients; D 2014, Medicine & Science in Sports & Exercise; Gervasi 2021, European Journal of Physical and Rehabilitati…
Body mass (kg)	Cirnigliaro 2013, The Journal of Spinal Cord Medicine; Cirnigliaro 2021, Journal of Clinical Densitometry; Cirnigliaro 2015, Obesity; Maggioni 2003, Acta Diabetologica; Claydon 2006, Journal of Spinal Cord Medicine; Matos-Souza 2009, Atherosclerosis; Matos-Souza 2013, International Journal of Cardiology; Convertino 1991, The American Journal of Physiology; Ribeiro 2005, Nutrition Research; Crisaf…	Cirnigliaro 2013, The Journal of Spinal Cord Medicine; Claydon 2006, Journal of Spinal Cord Medicine; Ribeiro 2005, Nutrition Research; Crisafulli 2009, European Journal of Applied Physiology; Currie 2016, Frontiers in Physiology; TotosydeZepetnek 2017, The Journal of Spinal Cord Medicine; Davis 1987, European Journal of Applied Physiology and Occupational Physiology; Dionyssiotis 2009, Journal o…	Claydon 2006, Journal of Spinal Cord Medicine; Convertino 1991, The American Journal of Physiology; Currie 2015, Medicine & Science in Sports & Exercise; Currie 2016, Frontiers in Physiology; D'Oliveira 2014, The Journal of Spinal Cord Medicine; deCarvalho 2006, Artificial Organs; Dela 2000, European Journal of Physiology; Hostettler 2011, Spinal Cord; Evans 2021, Archives of Physical Medicine & …	Crisafulli 2009, European Journal of Applied Physiology; Currie 2016, Frontiers in Physiology; deCarvalho 2006, Artificial Organs; Dionyssiotis 2008, Journal of Clinical Densitometry; Driussi 2014, The Journal of Spinal Cord Medicine; Alves 2020, The Journal of Spinal Cord Medicine; Alves 2017, Spinal Cord Series and Cases; Farkas 2020, Spinal Cord Series and Cases; Flueck 2016, PLOS ONE; Garriso…	Shin 2021, Gazzetta Medica Italiana; Evans 2021, Archives of Physical Medicine & Rehabilitation; Garshick 2011, Physical Medicine and Rehabilitation; Grimm 1997, The American Journal of Physiology; Horiuchi 2020, The Journal of Spinal Cord Medicine; Itoh 2018, Journal of Physiological Anthropology; Sadowska-Krepa 2016, Spinal Cord; Carvalho 2005, Spinal Cord	Matos-Souza 2009, Atherosclerosis; Crisafulli 2009, European Journal of Applied Physiology; Schreiber 2017, Journal of Neurotrauma; Currie 2015, Medicine & Science in Sports & Exercise; Currie 2016, Frontiers in Physiology; deCarvalho 2006, Artificial Organs; Dela 2000, European Journal of Physiology; Dionyssiotis 2009, Journal of Rehabilitation Research & Development; Dionyssiotis 2008, Journal …	Shin 2021, Gazzetta Medica Italiana; Evans 2021, Archives of Physical Medicine & Rehabilitation; Garshick 2011, Physical Medicine and Rehabilitation; Sadowska-Krepa 2016, Spinal Cord	Claydon 2006, Journal of Spinal Cord Medicine; Convertino 1991, The American Journal of Physiology; Currie 2015, Medicine & Science in Sports & Exercise; Currie 2016, Frontiers in Physiology; D'Oliveira 2014, The Journal of Spinal Cord Medicine; deCarvalho 2006, Artificial Organs; Dela 2000, European Journal of Physiology; Hagobian 2004, Medicine & Science in Sports & Exercise; Hostettler 2011, S…	Dionyssiotis 2009, Journal of Rehabilitation Research & Development; Alves 2020, The Journal of Spinal Cord Medicine; Farkas 2020, Spinal Cord Series and Cases; Flueck 2016, PLOS ONE; Garrison 2008, Clinical Neurophysiology; Hopman 1998, Scandinavian Journal of Rehabilitative Medicine; Horiuchi 2020, The Journal of Spinal Cord Medicine; Horiuchi 2017, Archives of Physical Medicine & Rehabilitatio…	Matos-Souza 2013, International Journal of Cardiology; Coutinho 2018, The Journal of Sports Medicine and Physical Fitness; Currie 2015, Medicine & Science in Sports & Exercise; Vaile 2016, The Journal of Spinal Cord Medicine; Alves 2017, Spinal Cord Series and Cases; Egger 2020, Nutrients; D 2014, Medicine & Science in Sports & Exercise; Gervasi 2021, European Journal of Physical and Rehabilitati…
Body mass index (kg/m^2)	Cirnigliaro 2013, The Journal of Spinal Cord Medicine; Cirnigliaro 2021, Journal of Clinical Densitometry; Cirnigliaro 2015, Obesity; Maggioni 2003, Acta Diabetologica; Claydon 2006, Journal of Spinal Cord Medicine; Matos-Souza 2009, Atherosclerosis; Matos-Souza 2013, International Journal of Cardiology; Convertino 1991, The American Journal of Physiology; Ribeiro 2005, Nutrition Research; Crisaf…	Cirnigliaro 2013, The Journal of Spinal Cord Medicine; Claydon 2006, Journal of Spinal Cord Medicine; Ribeiro 2005, Nutrition Research; Crisafulli 2009, European Journal of Applied Physiology; Currie 2016, Frontiers in Physiology; TotosydeZepetnek 2017, The Journal of Spinal Cord Medicine; Davis 1987, European Journal of Applied Physiology and Occupational Physiology; Dionyssiotis 2009, Journal o…	Claydon 2006, Journal of Spinal Cord Medicine; Convertino 1991, The American Journal of Physiology; Currie 2015, Medicine & Science in Sports & Exercise; Currie 2016, Frontiers in Physiology; D'Oliveira 2014, The Journal of Spinal Cord Medicine; deCarvalho 2006, Artificial Organs; Dela 2000, European Journal of Physiology; Hostettler 2011, Spinal Cord; Evans 2021, Archives of Physical Medicine & …	Crisafulli 2009, European Journal of Applied Physiology; Currie 2016, Frontiers in Physiology; deCarvalho 2006, Artificial Organs; Dionyssiotis 2008, Journal of Clinical Densitometry; Driussi 2014, The Journal of Spinal Cord Medicine; Alves 2020, The Journal of Spinal Cord Medicine; Alves 2017, Spinal Cord Series and Cases; Farkas 2020, Spinal Cord Series and Cases; Flueck 2016, PLOS ONE; Garriso…	Shin 2021, Gazzetta Medica Italiana; Evans 2021, Archives of Physical Medicine & Rehabilitation; Garshick 2011, Physical Medicine and Rehabilitation; Grimm 1997, The American Journal of Physiology; Horiuchi 2020, The Journal of Spinal Cord Medicine; Itoh 2018, Journal of Physiological Anthropology; Sadowska-Krepa 2016, Spinal Cord; Carvalho 2005, Spinal Cord	Matos-Souza 2009, Atherosclerosis; Crisafulli 2009, European Journal of Applied Physiology; Schreiber 2017, Journal of Neurotrauma; Currie 2015, Medicine & Science in Sports & Exercise; Currie 2016, Frontiers in Physiology; deCarvalho 2006, Artificial Organs; Dela 2000, European Journal of Physiology; Dionyssiotis 2009, Journal of Rehabilitation Research & Development; Dionyssiotis 2008, Journal …	Shin 2021, Gazzetta Medica Italiana; Evans 2021, Archives of Physical Medicine & Rehabilitation; Garshick 2011, Physical Medicine and Rehabilitation; Sadowska-Krepa 2016, Spinal Cord	Claydon 2006, Journal of Spinal Cord Medicine; Convertino 1991, The American Journal of Physiology; Currie 2015, Medicine & Science in Sports & Exercise; Currie 2016, Frontiers in Physiology; D'Oliveira 2014, The Journal of Spinal Cord Medicine; deCarvalho 2006, Artificial Organs; Dela 2000, European Journal of Physiology; Hagobian 2004, Medicine & Science in Sports & Exercise; Hostettler 2011, S…	Dionyssiotis 2009, Journal of Rehabilitation Research & Development; Alves 2020, The Journal of Spinal Cord Medicine; Farkas 2020, Spinal Cord Series and Cases; Flueck 2016, PLOS ONE; Garrison 2008, Clinical Neurophysiology; Hopman 1998, Scandinavian Journal of Rehabilitative Medicine; Horiuchi 2020, The Journal of Spinal Cord Medicine; Horiuchi 2017, Archives of Physical Medicine & Rehabilitatio…	Matos-Souza 2013, International Journal of Cardiology; Coutinho 2018, The Journal of Sports Medicine and Physical Fitness; Currie 2015, Medicine & Science in Sports & Exercise; Vaile 2016, The Journal of Spinal Cord Medicine; Alves 2017, Spinal Cord Series and Cases; Egger 2020, Nutrients; D 2014, Medicine & Science in Sports & Exercise; Gervasi 2021, European Journal of Physical and Rehabilitati…
Total body fat (kg)	Cirnigliaro 2013, The Journal of Spinal Cord Medicine; Cirnigliaro 2021, Journal of Clinical Densitometry; Cirnigliaro 2015, Obesity; Maggioni 2003, Acta Diabetologica; Claydon 2006, Journal of Spinal Cord Medicine; Matos-Souza 2009, Atherosclerosis; Matos-Souza 2013, International Journal of Cardiology; Convertino 1991, The American Journal of Physiology; Ribeiro 2005, Nutrition Research; Crisaf…	Cirnigliaro 2013, The Journal of Spinal Cord Medicine; Claydon 2006, Journal of Spinal Cord Medicine; Ribeiro 2005, Nutrition Research; Crisafulli 2009, European Journal of Applied Physiology; Currie 2016, Frontiers in Physiology; TotosydeZepetnek 2017, The Journal of Spinal Cord Medicine; Davis 1987, European Journal of Applied Physiology and Occupational Physiology; Dionyssiotis 2009, Journal o…	Claydon 2006, Journal of Spinal Cord Medicine; Convertino 1991, The American Journal of Physiology; Currie 2015, Medicine & Science in Sports & Exercise; Currie 2016, Frontiers in Physiology; D'Oliveira 2014, The Journal of Spinal Cord Medicine; deCarvalho 2006, Artificial Organs; Dela 2000, European Journal of Physiology; Hostettler 2011, Spinal Cord; Evans 2021, Archives of Physical Medicine & …	Crisafulli 2009, European Journal of Applied Physiology; Currie 2016, Frontiers in Physiology; deCarvalho 2006, Artificial Organs; Dionyssiotis 2008, Journal of Clinical Densitometry; Driussi 2014, The Journal of Spinal Cord Medicine; Alves 2020, The Journal of Spinal Cord Medicine; Alves 2017, Spinal Cord Series and Cases; Farkas 2020, Spinal Cord Series and Cases; Flueck 2016, PLOS ONE; Garriso…	NA	Matos-Souza 2009, Atherosclerosis; Crisafulli 2009, European Journal of Applied Physiology; Schreiber 2017, Journal of Neurotrauma; Currie 2015, Medicine & Science in Sports & Exercise; Currie 2016, Frontiers in Physiology; deCarvalho 2006, Artificial Organs; Dela 2000, European Journal of Physiology; Dionyssiotis 2009, Journal of Rehabilitation Research & Development; Dionyssiotis 2008, Journal …	NA	Claydon 2006, Journal of Spinal Cord Medicine; Convertino 1991, The American Journal of Physiology; Currie 2015, Medicine & Science in Sports & Exercise; Currie 2016, Frontiers in Physiology; D'Oliveira 2014, The Journal of Spinal Cord Medicine; deCarvalho 2006, Artificial Organs; Dela 2000, European Journal of Physiology; Hagobian 2004, Medicine & Science in Sports & Exercise; Hostettler 2011, S…	Dionyssiotis 2009, Journal of Rehabilitation Research & Development; Alves 2020, The Journal of Spinal Cord Medicine; Farkas 2020, Spinal Cord Series and Cases; Flueck 2016, PLOS ONE; Garrison 2008, Clinical Neurophysiology; Hopman 1998, Scandinavian Journal of Rehabilitative Medicine; Horiuchi 2020, The Journal of Spinal Cord Medicine; Horiuchi 2017, Archives of Physical Medicine & Rehabilitatio…	Matos-Souza 2013, International Journal of Cardiology; Coutinho 2018, The Journal of Sports Medicine and Physical Fitness; Currie 2015, Medicine & Science in Sports & Exercise; Vaile 2016, The Journal of Spinal Cord Medicine; Alves 2017, Spinal Cord Series and Cases; Egger 2020, Nutrients; D 2014, Medicine & Science in Sports & Exercise; Gervasi 2021, European Journal of Physical and Rehabilitati…
Regional body fat (kg)	Cirnigliaro 2013, The Journal of Spinal Cord Medicine; Cirnigliaro 2021, Journal of Clinical Densitometry; Cirnigliaro 2015, Obesity; Maggioni 2003, Acta Diabetologica; Claydon 2006, Journal of Spinal Cord Medicine; Matos-Souza 2009, Atherosclerosis; Matos-Souza 2013, International Journal of Cardiology; Convertino 1991, The American Journal of Physiology; Ribeiro 2005, Nutrition Research; Crisaf…	Cirnigliaro 2013, The Journal of Spinal Cord Medicine; Claydon 2006, Journal of Spinal Cord Medicine; Ribeiro 2005, Nutrition Research; Crisafulli 2009, European Journal of Applied Physiology; Currie 2016, Frontiers in Physiology; TotosydeZepetnek 2017, The Journal of Spinal Cord Medicine; Davis 1987, European Journal of Applied Physiology and Occupational Physiology; Dionyssiotis 2009, Journal o…	Claydon 2006, Journal of Spinal Cord Medicine; Convertino 1991, The American Journal of Physiology; Currie 2015, Medicine & Science in Sports & Exercise; Currie 2016, Frontiers in Physiology; D'Oliveira 2014, The Journal of Spinal Cord Medicine; deCarvalho 2006, Artificial Organs; Dela 2000, European Journal of Physiology; Hostettler 2011, Spinal Cord; Evans 2021, Archives of Physical Medicine & …	NA	NA	Matos-Souza 2009, Atherosclerosis; Crisafulli 2009, European Journal of Applied Physiology; Schreiber 2017, Journal of Neurotrauma; Currie 2015, Medicine & Science in Sports & Exercise; Currie 2016, Frontiers in Physiology; deCarvalho 2006, Artificial Organs; Dela 2000, European Journal of Physiology; Dionyssiotis 2009, Journal of Rehabilitation Research & Development; Dionyssiotis 2008, Journal …	NA	Claydon 2006, Journal of Spinal Cord Medicine; Convertino 1991, The American Journal of Physiology; Currie 2015, Medicine & Science in Sports & Exercise; Currie 2016, Frontiers in Physiology; D'Oliveira 2014, The Journal of Spinal Cord Medicine; deCarvalho 2006, Artificial Organs; Dela 2000, European Journal of Physiology; Hagobian 2004, Medicine & Science in Sports & Exercise; Hostettler 2011, S…	Dionyssiotis 2009, Journal of Rehabilitation Research & Development; Alves 2020, The Journal of Spinal Cord Medicine; Farkas 2020, Spinal Cord Series and Cases; Flueck 2016, PLOS ONE; Garrison 2008, Clinical Neurophysiology; Hopman 1998, Scandinavian Journal of Rehabilitative Medicine; Horiuchi 2020, The Journal of Spinal Cord Medicine; Horiuchi 2017, Archives of Physical Medicine & Rehabilitatio…	NA
Total body fat (%)	Cirnigliaro 2013, The Journal of Spinal Cord Medicine; Cirnigliaro 2021, Journal of Clinical Densitometry; Cirnigliaro 2015, Obesity; Maggioni 2003, Acta Diabetologica; Claydon 2006, Journal of Spinal Cord Medicine; Matos-Souza 2009, Atherosclerosis; Matos-Souza 2013, International Journal of Cardiology; Convertino 1991, The American Journal of Physiology; Ribeiro 2005, Nutrition Research; Crisaf…	Cirnigliaro 2013, The Journal of Spinal Cord Medicine; Claydon 2006, Journal of Spinal Cord Medicine; Ribeiro 2005, Nutrition Research; Crisafulli 2009, European Journal of Applied Physiology; Currie 2016, Frontiers in Physiology; TotosydeZepetnek 2017, The Journal of Spinal Cord Medicine; Davis 1987, European Journal of Applied Physiology and Occupational Physiology; Dionyssiotis 2009, Journal o…	Claydon 2006, Journal of Spinal Cord Medicine; Convertino 1991, The American Journal of Physiology; Currie 2015, Medicine & Science in Sports & Exercise; Currie 2016, Frontiers in Physiology; D'Oliveira 2014, The Journal of Spinal Cord Medicine; deCarvalho 2006, Artificial Organs; Dela 2000, European Journal of Physiology; Hostettler 2011, Spinal Cord; Evans 2021, Archives of Physical Medicine & …	Crisafulli 2009, European Journal of Applied Physiology; Currie 2016, Frontiers in Physiology; deCarvalho 2006, Artificial Organs; Dionyssiotis 2008, Journal of Clinical Densitometry; Driussi 2014, The Journal of Spinal Cord Medicine; Alves 2020, The Journal of Spinal Cord Medicine; Alves 2017, Spinal Cord Series and Cases; Farkas 2020, Spinal Cord Series and Cases; Flueck 2016, PLOS ONE; Garriso…	NA	Matos-Souza 2009, Atherosclerosis; Crisafulli 2009, European Journal of Applied Physiology; Schreiber 2017, Journal of Neurotrauma; Currie 2015, Medicine & Science in Sports & Exercise; Currie 2016, Frontiers in Physiology; deCarvalho 2006, Artificial Organs; Dela 2000, European Journal of Physiology; Dionyssiotis 2009, Journal of Rehabilitation Research & Development; Dionyssiotis 2008, Journal …	NA	Claydon 2006, Journal of Spinal Cord Medicine; Convertino 1991, The American Journal of Physiology; Currie 2015, Medicine & Science in Sports & Exercise; Currie 2016, Frontiers in Physiology; D'Oliveira 2014, The Journal of Spinal Cord Medicine; deCarvalho 2006, Artificial Organs; Dela 2000, European Journal of Physiology; Hagobian 2004, Medicine & Science in Sports & Exercise; Hostettler 2011, S…	Dionyssiotis 2009, Journal of Rehabilitation Research & Development; Alves 2020, The Journal of Spinal Cord Medicine; Farkas 2020, Spinal Cord Series and Cases; Flueck 2016, PLOS ONE; Garrison 2008, Clinical Neurophysiology; Hopman 1998, Scandinavian Journal of Rehabilitative Medicine; Horiuchi 2020, The Journal of Spinal Cord Medicine; Horiuchi 2017, Archives of Physical Medicine & Rehabilitatio…	Matos-Souza 2013, International Journal of Cardiology; Coutinho 2018, The Journal of Sports Medicine and Physical Fitness; Currie 2015, Medicine & Science in Sports & Exercise; Vaile 2016, The Journal of Spinal Cord Medicine; Alves 2017, Spinal Cord Series and Cases; Egger 2020, Nutrients; D 2014, Medicine & Science in Sports & Exercise; Gervasi 2021, European Journal of Physical and Rehabilitati…
Regional body fat (%)	Cirnigliaro 2013, The Journal of Spinal Cord Medicine; Cirnigliaro 2021, Journal of Clinical Densitometry; Cirnigliaro 2015, Obesity; Maggioni 2003, Acta Diabetologica; Claydon 2006, Journal of Spinal Cord Medicine; Matos-Souza 2009, Atherosclerosis; Matos-Souza 2013, International Journal of Cardiology; Convertino 1991, The American Journal of Physiology; Ribeiro 2005, Nutrition Research; Crisaf…	Cirnigliaro 2013, The Journal of Spinal Cord Medicine; Claydon 2006, Journal of Spinal Cord Medicine; Ribeiro 2005, Nutrition Research; Crisafulli 2009, European Journal of Applied Physiology; Currie 2016, Frontiers in Physiology; TotosydeZepetnek 2017, The Journal of Spinal Cord Medicine; Davis 1987, European Journal of Applied Physiology and Occupational Physiology; Dionyssiotis 2009, Journal o…	NA	Crisafulli 2009, European Journal of Applied Physiology; Currie 2016, Frontiers in Physiology; deCarvalho 2006, Artificial Organs; Dionyssiotis 2008, Journal of Clinical Densitometry; Driussi 2014, The Journal of Spinal Cord Medicine; Alves 2020, The Journal of Spinal Cord Medicine; Alves 2017, Spinal Cord Series and Cases; Farkas 2020, Spinal Cord Series and Cases; Flueck 2016, PLOS ONE; Garriso…	NA	Matos-Souza 2009, Atherosclerosis; Crisafulli 2009, European Journal of Applied Physiology; Schreiber 2017, Journal of Neurotrauma; Currie 2015, Medicine & Science in Sports & Exercise; Currie 2016, Frontiers in Physiology; deCarvalho 2006, Artificial Organs; Dela 2000, European Journal of Physiology; Dionyssiotis 2009, Journal of Rehabilitation Research & Development; Dionyssiotis 2008, Journal …	NA	NA	NA	NA
Upper limb fat (%)	Cirnigliaro 2013, The Journal of Spinal Cord Medicine; Cirnigliaro 2021, Journal of Clinical Densitometry; Cirnigliaro 2015, Obesity; Maggioni 2003, Acta Diabetologica; Claydon 2006, Journal of Spinal Cord Medicine; Matos-Souza 2009, Atherosclerosis; Matos-Souza 2013, International Journal of Cardiology; Convertino 1991, The American Journal of Physiology; Ribeiro 2005, Nutrition Research; Crisaf…	Cirnigliaro 2013, The Journal of Spinal Cord Medicine; Claydon 2006, Journal of Spinal Cord Medicine; Ribeiro 2005, Nutrition Research; Crisafulli 2009, European Journal of Applied Physiology; Currie 2016, Frontiers in Physiology; TotosydeZepetnek 2017, The Journal of Spinal Cord Medicine; Davis 1987, European Journal of Applied Physiology and Occupational Physiology; Dionyssiotis 2009, Journal o…	Claydon 2006, Journal of Spinal Cord Medicine; Convertino 1991, The American Journal of Physiology; Currie 2015, Medicine & Science in Sports & Exercise; Currie 2016, Frontiers in Physiology; D'Oliveira 2014, The Journal of Spinal Cord Medicine; deCarvalho 2006, Artificial Organs; Dela 2000, European Journal of Physiology; Hostettler 2011, Spinal Cord; Evans 2021, Archives of Physical Medicine & …	NA	NA	Matos-Souza 2009, Atherosclerosis; Crisafulli 2009, European Journal of Applied Physiology; Schreiber 2017, Journal of Neurotrauma; Currie 2015, Medicine & Science in Sports & Exercise; Currie 2016, Frontiers in Physiology; deCarvalho 2006, Artificial Organs; Dela 2000, European Journal of Physiology; Dionyssiotis 2009, Journal of Rehabilitation Research & Development; Dionyssiotis 2008, Journal …	NA	Claydon 2006, Journal of Spinal Cord Medicine; Convertino 1991, The American Journal of Physiology; Currie 2015, Medicine & Science in Sports & Exercise; Currie 2016, Frontiers in Physiology; D'Oliveira 2014, The Journal of Spinal Cord Medicine; deCarvalho 2006, Artificial Organs; Dela 2000, European Journal of Physiology; Hagobian 2004, Medicine & Science in Sports & Exercise; Hostettler 2011, S…	NA	Matos-Souza 2013, International Journal of Cardiology; Coutinho 2018, The Journal of Sports Medicine and Physical Fitness; Currie 2015, Medicine & Science in Sports & Exercise; Vaile 2016, The Journal of Spinal Cord Medicine; Alves 2017, Spinal Cord Series and Cases; Egger 2020, Nutrients; D 2014, Medicine & Science in Sports & Exercise; Gervasi 2021, European Journal of Physical and Rehabilitati…
Lower limb fat (%)	Cirnigliaro 2013, The Journal of Spinal Cord Medicine; Cirnigliaro 2021, Journal of Clinical Densitometry; Cirnigliaro 2015, Obesity; Maggioni 2003, Acta Diabetologica; Claydon 2006, Journal of Spinal Cord Medicine; Matos-Souza 2009, Atherosclerosis; Matos-Souza 2013, International Journal of Cardiology; Convertino 1991, The American Journal of Physiology; Ribeiro 2005, Nutrition Research; Crisaf…	Cirnigliaro 2013, The Journal of Spinal Cord Medicine; Claydon 2006, Journal of Spinal Cord Medicine; Ribeiro 2005, Nutrition Research; Crisafulli 2009, European Journal of Applied Physiology; Currie 2016, Frontiers in Physiology; TotosydeZepetnek 2017, The Journal of Spinal Cord Medicine; Davis 1987, European Journal of Applied Physiology and Occupational Physiology; Dionyssiotis 2009, Journal o…	Claydon 2006, Journal of Spinal Cord Medicine; Convertino 1991, The American Journal of Physiology; Currie 2015, Medicine & Science in Sports & Exercise; Currie 2016, Frontiers in Physiology; D'Oliveira 2014, The Journal of Spinal Cord Medicine; deCarvalho 2006, Artificial Organs; Dela 2000, European Journal of Physiology; Hostettler 2011, Spinal Cord; Evans 2021, Archives of Physical Medicine & …	NA	NA	Matos-Souza 2009, Atherosclerosis; Crisafulli 2009, European Journal of Applied Physiology; Schreiber 2017, Journal of Neurotrauma; Currie 2015, Medicine & Science in Sports & Exercise; Currie 2016, Frontiers in Physiology; deCarvalho 2006, Artificial Organs; Dela 2000, European Journal of Physiology; Dionyssiotis 2009, Journal of Rehabilitation Research & Development; Dionyssiotis 2008, Journal …	NA	Claydon 2006, Journal of Spinal Cord Medicine; Convertino 1991, The American Journal of Physiology; Currie 2015, Medicine & Science in Sports & Exercise; Currie 2016, Frontiers in Physiology; D'Oliveira 2014, The Journal of Spinal Cord Medicine; deCarvalho 2006, Artificial Organs; Dela 2000, European Journal of Physiology; Hagobian 2004, Medicine & Science in Sports & Exercise; Hostettler 2011, S…	Dionyssiotis 2009, Journal of Rehabilitation Research & Development; Alves 2020, The Journal of Spinal Cord Medicine; Farkas 2020, Spinal Cord Series and Cases; Flueck 2016, PLOS ONE; Garrison 2008, Clinical Neurophysiology; Hopman 1998, Scandinavian Journal of Rehabilitative Medicine; Horiuchi 2020, The Journal of Spinal Cord Medicine; Horiuchi 2017, Archives of Physical Medicine & Rehabilitatio…	Matos-Souza 2013, International Journal of Cardiology; Coutinho 2018, The Journal of Sports Medicine and Physical Fitness; Currie 2015, Medicine & Science in Sports & Exercise; Vaile 2016, The Journal of Spinal Cord Medicine; Alves 2017, Spinal Cord Series and Cases; Egger 2020, Nutrients; D 2014, Medicine & Science in Sports & Exercise; Gervasi 2021, European Journal of Physical and Rehabilitati…
Visceral fat (mL)	Cirnigliaro 2013, The Journal of Spinal Cord Medicine; Cirnigliaro 2021, Journal of Clinical Densitometry; Cirnigliaro 2015, Obesity; Maggioni 2003, Acta Diabetologica; Claydon 2006, Journal of Spinal Cord Medicine; Matos-Souza 2009, Atherosclerosis; Matos-Souza 2013, International Journal of Cardiology; Convertino 1991, The American Journal of Physiology; Ribeiro 2005, Nutrition Research; Crisaf…	Cirnigliaro 2013, The Journal of Spinal Cord Medicine; Claydon 2006, Journal of Spinal Cord Medicine; Ribeiro 2005, Nutrition Research; Crisafulli 2009, European Journal of Applied Physiology; Currie 2016, Frontiers in Physiology; TotosydeZepetnek 2017, The Journal of Spinal Cord Medicine; Davis 1987, European Journal of Applied Physiology and Occupational Physiology; Dionyssiotis 2009, Journal o…	Claydon 2006, Journal of Spinal Cord Medicine; Convertino 1991, The American Journal of Physiology; Currie 2015, Medicine & Science in Sports & Exercise; Currie 2016, Frontiers in Physiology; D'Oliveira 2014, The Journal of Spinal Cord Medicine; deCarvalho 2006, Artificial Organs; Dela 2000, European Journal of Physiology; Hostettler 2011, Spinal Cord; Evans 2021, Archives of Physical Medicine & …	NA	NA	Matos-Souza 2009, Atherosclerosis; Crisafulli 2009, European Journal of Applied Physiology; Schreiber 2017, Journal of Neurotrauma; Currie 2015, Medicine & Science in Sports & Exercise; Currie 2016, Frontiers in Physiology; deCarvalho 2006, Artificial Organs; Dela 2000, European Journal of Physiology; Dionyssiotis 2009, Journal of Rehabilitation Research & Development; Dionyssiotis 2008, Journal …	NA	Claydon 2006, Journal of Spinal Cord Medicine; Convertino 1991, The American Journal of Physiology; Currie 2015, Medicine & Science in Sports & Exercise; Currie 2016, Frontiers in Physiology; D'Oliveira 2014, The Journal of Spinal Cord Medicine; deCarvalho 2006, Artificial Organs; Dela 2000, European Journal of Physiology; Hagobian 2004, Medicine & Science in Sports & Exercise; Hostettler 2011, S…	Dionyssiotis 2009, Journal of Rehabilitation Research & Development; Alves 2020, The Journal of Spinal Cord Medicine; Farkas 2020, Spinal Cord Series and Cases; Flueck 2016, PLOS ONE; Garrison 2008, Clinical Neurophysiology; Hopman 1998, Scandinavian Journal of Rehabilitative Medicine; Horiuchi 2020, The Journal of Spinal Cord Medicine; Horiuchi 2017, Archives of Physical Medicine & Rehabilitatio…	NA
Subcutaneous fat (mL)	Cirnigliaro 2013, The Journal of Spinal Cord Medicine; Cirnigliaro 2021, Journal of Clinical Densitometry; Cirnigliaro 2015, Obesity; Maggioni 2003, Acta Diabetologica; Claydon 2006, Journal of Spinal Cord Medicine; Matos-Souza 2009, Atherosclerosis; Matos-Souza 2013, International Journal of Cardiology; Convertino 1991, The American Journal of Physiology; Ribeiro 2005, Nutrition Research; Crisaf…	Cirnigliaro 2013, The Journal of Spinal Cord Medicine; Claydon 2006, Journal of Spinal Cord Medicine; Ribeiro 2005, Nutrition Research; Crisafulli 2009, European Journal of Applied Physiology; Currie 2016, Frontiers in Physiology; TotosydeZepetnek 2017, The Journal of Spinal Cord Medicine; Davis 1987, European Journal of Applied Physiology and Occupational Physiology; Dionyssiotis 2009, Journal o…	Claydon 2006, Journal of Spinal Cord Medicine; Convertino 1991, The American Journal of Physiology; Currie 2015, Medicine & Science in Sports & Exercise; Currie 2016, Frontiers in Physiology; D'Oliveira 2014, The Journal of Spinal Cord Medicine; deCarvalho 2006, Artificial Organs; Dela 2000, European Journal of Physiology; Hostettler 2011, Spinal Cord; Evans 2021, Archives of Physical Medicine & …	NA	NA	Matos-Souza 2009, Atherosclerosis; Crisafulli 2009, European Journal of Applied Physiology; Schreiber 2017, Journal of Neurotrauma; Currie 2015, Medicine & Science in Sports & Exercise; Currie 2016, Frontiers in Physiology; deCarvalho 2006, Artificial Organs; Dela 2000, European Journal of Physiology; Dionyssiotis 2009, Journal of Rehabilitation Research & Development; Dionyssiotis 2008, Journal …	NA	Claydon 2006, Journal of Spinal Cord Medicine; Convertino 1991, The American Journal of Physiology; Currie 2015, Medicine & Science in Sports & Exercise; Currie 2016, Frontiers in Physiology; D'Oliveira 2014, The Journal of Spinal Cord Medicine; deCarvalho 2006, Artificial Organs; Dela 2000, European Journal of Physiology; Hagobian 2004, Medicine & Science in Sports & Exercise; Hostettler 2011, S…	Dionyssiotis 2009, Journal of Rehabilitation Research & Development; Alves 2020, The Journal of Spinal Cord Medicine; Farkas 2020, Spinal Cord Series and Cases; Flueck 2016, PLOS ONE; Garrison 2008, Clinical Neurophysiology; Hopman 1998, Scandinavian Journal of Rehabilitative Medicine; Horiuchi 2020, The Journal of Spinal Cord Medicine; Horiuchi 2017, Archives of Physical Medicine & Rehabilitatio…	NA
Visceral fat (%)	Cirnigliaro 2013, The Journal of Spinal Cord Medicine; Cirnigliaro 2021, Journal of Clinical Densitometry; Cirnigliaro 2015, Obesity; Maggioni 2003, Acta Diabetologica; Claydon 2006, Journal of Spinal Cord Medicine; Matos-Souza 2009, Atherosclerosis; Matos-Souza 2013, International Journal of Cardiology; Convertino 1991, The American Journal of Physiology; Ribeiro 2005, Nutrition Research; Crisaf…	NA	NA	NA	NA	Matos-Souza 2009, Atherosclerosis; Crisafulli 2009, European Journal of Applied Physiology; Schreiber 2017, Journal of Neurotrauma; Currie 2015, Medicine & Science in Sports & Exercise; Currie 2016, Frontiers in Physiology; deCarvalho 2006, Artificial Organs; Dela 2000, European Journal of Physiology; Dionyssiotis 2009, Journal of Rehabilitation Research & Development; Dionyssiotis 2008, Journal …	NA	NA	NA	Matos-Souza 2013, International Journal of Cardiology; Coutinho 2018, The Journal of Sports Medicine and Physical Fitness; Currie 2015, Medicine & Science in Sports & Exercise; Vaile 2016, The Journal of Spinal Cord Medicine; Alves 2017, Spinal Cord Series and Cases; Egger 2020, Nutrients; D 2014, Medicine & Science in Sports & Exercise; Gervasi 2021, European Journal of Physical and Rehabilitati…
Subcutaneous fat (%)	Cirnigliaro 2013, The Journal of Spinal Cord Medicine; Cirnigliaro 2021, Journal of Clinical Densitometry; Cirnigliaro 2015, Obesity; Maggioni 2003, Acta Diabetologica; Claydon 2006, Journal of Spinal Cord Medicine; Matos-Souza 2009, Atherosclerosis; Matos-Souza 2013, International Journal of Cardiology; Convertino 1991, The American Journal of Physiology; Ribeiro 2005, Nutrition Research; Crisaf…	NA	NA	NA	NA	Matos-Souza 2009, Atherosclerosis; Crisafulli 2009, European Journal of Applied Physiology; Schreiber 2017, Journal of Neurotrauma; Currie 2015, Medicine & Science in Sports & Exercise; Currie 2016, Frontiers in Physiology; deCarvalho 2006, Artificial Organs; Dela 2000, European Journal of Physiology; Dionyssiotis 2009, Journal of Rehabilitation Research & Development; Dionyssiotis 2008, Journal …	NA	NA	NA	NA
Visceral / subcutaneous fat ratio	Cirnigliaro 2013, The Journal of Spinal Cord Medicine; Cirnigliaro 2021, Journal of Clinical Densitometry; Cirnigliaro 2015, Obesity; Maggioni 2003, Acta Diabetologica; Claydon 2006, Journal of Spinal Cord Medicine; Matos-Souza 2009, Atherosclerosis; Matos-Souza 2013, International Journal of Cardiology; Convertino 1991, The American Journal of Physiology; Ribeiro 2005, Nutrition Research; Crisaf…	Cirnigliaro 2013, The Journal of Spinal Cord Medicine; Claydon 2006, Journal of Spinal Cord Medicine; Ribeiro 2005, Nutrition Research; Crisafulli 2009, European Journal of Applied Physiology; Currie 2016, Frontiers in Physiology; TotosydeZepetnek 2017, The Journal of Spinal Cord Medicine; Davis 1987, European Journal of Applied Physiology and Occupational Physiology; Dionyssiotis 2009, Journal o…	Claydon 2006, Journal of Spinal Cord Medicine; Convertino 1991, The American Journal of Physiology; Currie 2015, Medicine & Science in Sports & Exercise; Currie 2016, Frontiers in Physiology; D'Oliveira 2014, The Journal of Spinal Cord Medicine; deCarvalho 2006, Artificial Organs; Dela 2000, European Journal of Physiology; Hostettler 2011, Spinal Cord; Evans 2021, Archives of Physical Medicine & …	NA	NA	Matos-Souza 2009, Atherosclerosis; Crisafulli 2009, European Journal of Applied Physiology; Schreiber 2017, Journal of Neurotrauma; Currie 2015, Medicine & Science in Sports & Exercise; Currie 2016, Frontiers in Physiology; deCarvalho 2006, Artificial Organs; Dela 2000, European Journal of Physiology; Dionyssiotis 2009, Journal of Rehabilitation Research & Development; Dionyssiotis 2008, Journal …	NA	Claydon 2006, Journal of Spinal Cord Medicine; Convertino 1991, The American Journal of Physiology; Currie 2015, Medicine & Science in Sports & Exercise; Currie 2016, Frontiers in Physiology; D'Oliveira 2014, The Journal of Spinal Cord Medicine; deCarvalho 2006, Artificial Organs; Dela 2000, European Journal of Physiology; Hagobian 2004, Medicine & Science in Sports & Exercise; Hostettler 2011, S…	NA	NA
Android / gynoid fat ratio	Cirnigliaro 2013, The Journal of Spinal Cord Medicine; Cirnigliaro 2021, Journal of Clinical Densitometry; Cirnigliaro 2015, Obesity; Maggioni 2003, Acta Diabetologica; Claydon 2006, Journal of Spinal Cord Medicine; Matos-Souza 2009, Atherosclerosis; Matos-Souza 2013, International Journal of Cardiology; Convertino 1991, The American Journal of Physiology; Ribeiro 2005, Nutrition Research; Crisaf…	Cirnigliaro 2013, The Journal of Spinal Cord Medicine; Claydon 2006, Journal of Spinal Cord Medicine; Ribeiro 2005, Nutrition Research; Crisafulli 2009, European Journal of Applied Physiology; Currie 2016, Frontiers in Physiology; TotosydeZepetnek 2017, The Journal of Spinal Cord Medicine; Davis 1987, European Journal of Applied Physiology and Occupational Physiology; Dionyssiotis 2009, Journal o…	Claydon 2006, Journal of Spinal Cord Medicine; Convertino 1991, The American Journal of Physiology; Currie 2015, Medicine & Science in Sports & Exercise; Currie 2016, Frontiers in Physiology; D'Oliveira 2014, The Journal of Spinal Cord Medicine; deCarvalho 2006, Artificial Organs; Dela 2000, European Journal of Physiology; Hostettler 2011, Spinal Cord; Evans 2021, Archives of Physical Medicine & …	NA	NA	Matos-Souza 2009, Atherosclerosis; Crisafulli 2009, European Journal of Applied Physiology; Schreiber 2017, Journal of Neurotrauma; Currie 2015, Medicine & Science in Sports & Exercise; Currie 2016, Frontiers in Physiology; deCarvalho 2006, Artificial Organs; Dela 2000, European Journal of Physiology; Dionyssiotis 2009, Journal of Rehabilitation Research & Development; Dionyssiotis 2008, Journal …	NA	Claydon 2006, Journal of Spinal Cord Medicine; Convertino 1991, The American Journal of Physiology; Currie 2015, Medicine & Science in Sports & Exercise; Currie 2016, Frontiers in Physiology; D'Oliveira 2014, The Journal of Spinal Cord Medicine; deCarvalho 2006, Artificial Organs; Dela 2000, European Journal of Physiology; Hagobian 2004, Medicine & Science in Sports & Exercise; Hostettler 2011, S…	NA	NA
Intramuscular fat (cm^2)	Cirnigliaro 2013, The Journal of Spinal Cord Medicine; Cirnigliaro 2021, Journal of Clinical Densitometry; Cirnigliaro 2015, Obesity; Maggioni 2003, Acta Diabetologica; Claydon 2006, Journal of Spinal Cord Medicine; Matos-Souza 2009, Atherosclerosis; Matos-Souza 2013, International Journal of Cardiology; Convertino 1991, The American Journal of Physiology; Ribeiro 2005, Nutrition Research; Crisaf…	Cirnigliaro 2013, The Journal of Spinal Cord Medicine; Claydon 2006, Journal of Spinal Cord Medicine; Ribeiro 2005, Nutrition Research; Crisafulli 2009, European Journal of Applied Physiology; Currie 2016, Frontiers in Physiology; TotosydeZepetnek 2017, The Journal of Spinal Cord Medicine; Davis 1987, European Journal of Applied Physiology and Occupational Physiology; Dionyssiotis 2009, Journal o…	Claydon 2006, Journal of Spinal Cord Medicine; Convertino 1991, The American Journal of Physiology; Currie 2015, Medicine & Science in Sports & Exercise; Currie 2016, Frontiers in Physiology; D'Oliveira 2014, The Journal of Spinal Cord Medicine; deCarvalho 2006, Artificial Organs; Dela 2000, European Journal of Physiology; Hostettler 2011, Spinal Cord; Evans 2021, Archives of Physical Medicine & …	NA	NA	Matos-Souza 2009, Atherosclerosis; Crisafulli 2009, European Journal of Applied Physiology; Schreiber 2017, Journal of Neurotrauma; Currie 2015, Medicine & Science in Sports & Exercise; Currie 2016, Frontiers in Physiology; deCarvalho 2006, Artificial Organs; Dela 2000, European Journal of Physiology; Dionyssiotis 2009, Journal of Rehabilitation Research & Development; Dionyssiotis 2008, Journal …	NA	Claydon 2006, Journal of Spinal Cord Medicine; Convertino 1991, The American Journal of Physiology; Currie 2015, Medicine & Science in Sports & Exercise; Currie 2016, Frontiers in Physiology; D'Oliveira 2014, The Journal of Spinal Cord Medicine; deCarvalho 2006, Artificial Organs; Dela 2000, European Journal of Physiology; Hagobian 2004, Medicine & Science in Sports & Exercise; Hostettler 2011, S…	NA	NA
Intramuscular fat (%)	Cirnigliaro 2013, The Journal of Spinal Cord Medicine; Cirnigliaro 2021, Journal of Clinical Densitometry; Cirnigliaro 2015, Obesity; Maggioni 2003, Acta Diabetologica; Claydon 2006, Journal of Spinal Cord Medicine; Matos-Souza 2009, Atherosclerosis; Matos-Souza 2013, International Journal of Cardiology; Convertino 1991, The American Journal of Physiology; Ribeiro 2005, Nutrition Research; Crisaf…	Cirnigliaro 2013, The Journal of Spinal Cord Medicine; Claydon 2006, Journal of Spinal Cord Medicine; Ribeiro 2005, Nutrition Research; Crisafulli 2009, European Journal of Applied Physiology; Currie 2016, Frontiers in Physiology; TotosydeZepetnek 2017, The Journal of Spinal Cord Medicine; Davis 1987, European Journal of Applied Physiology and Occupational Physiology; Dionyssiotis 2009, Journal o…	Claydon 2006, Journal of Spinal Cord Medicine; Convertino 1991, The American Journal of Physiology; Currie 2015, Medicine & Science in Sports & Exercise; Currie 2016, Frontiers in Physiology; D'Oliveira 2014, The Journal of Spinal Cord Medicine; deCarvalho 2006, Artificial Organs; Dela 2000, European Journal of Physiology; Hostettler 2011, Spinal Cord; Evans 2021, Archives of Physical Medicine & …	NA	NA	Matos-Souza 2009, Atherosclerosis; Crisafulli 2009, European Journal of Applied Physiology; Schreiber 2017, Journal of Neurotrauma; Currie 2015, Medicine & Science in Sports & Exercise; Currie 2016, Frontiers in Physiology; deCarvalho 2006, Artificial Organs; Dela 2000, European Journal of Physiology; Dionyssiotis 2009, Journal of Rehabilitation Research & Development; Dionyssiotis 2008, Journal …	NA	Claydon 2006, Journal of Spinal Cord Medicine; Convertino 1991, The American Journal of Physiology; Currie 2015, Medicine & Science in Sports & Exercise; Currie 2016, Frontiers in Physiology; D'Oliveira 2014, The Journal of Spinal Cord Medicine; deCarvalho 2006, Artificial Organs; Dela 2000, European Journal of Physiology; Hagobian 2004, Medicine & Science in Sports & Exercise; Hostettler 2011, S…	NA	NA
Total lean body mass (kg)	Cirnigliaro 2013, The Journal of Spinal Cord Medicine; Cirnigliaro 2021, Journal of Clinical Densitometry; Cirnigliaro 2015, Obesity; Maggioni 2003, Acta Diabetologica; Claydon 2006, Journal of Spinal Cord Medicine; Matos-Souza 2009, Atherosclerosis; Matos-Souza 2013, International Journal of Cardiology; Convertino 1991, The American Journal of Physiology; Ribeiro 2005, Nutrition Research; Crisaf…	Cirnigliaro 2013, The Journal of Spinal Cord Medicine; Claydon 2006, Journal of Spinal Cord Medicine; Ribeiro 2005, Nutrition Research; Crisafulli 2009, European Journal of Applied Physiology; Currie 2016, Frontiers in Physiology; TotosydeZepetnek 2017, The Journal of Spinal Cord Medicine; Davis 1987, European Journal of Applied Physiology and Occupational Physiology; Dionyssiotis 2009, Journal o…	Claydon 2006, Journal of Spinal Cord Medicine; Convertino 1991, The American Journal of Physiology; Currie 2015, Medicine & Science in Sports & Exercise; Currie 2016, Frontiers in Physiology; D'Oliveira 2014, The Journal of Spinal Cord Medicine; deCarvalho 2006, Artificial Organs; Dela 2000, European Journal of Physiology; Hostettler 2011, Spinal Cord; Evans 2021, Archives of Physical Medicine & …	Crisafulli 2009, European Journal of Applied Physiology; Currie 2016, Frontiers in Physiology; deCarvalho 2006, Artificial Organs; Dionyssiotis 2008, Journal of Clinical Densitometry; Driussi 2014, The Journal of Spinal Cord Medicine; Alves 2020, The Journal of Spinal Cord Medicine; Alves 2017, Spinal Cord Series and Cases; Farkas 2020, Spinal Cord Series and Cases; Flueck 2016, PLOS ONE; Garriso…	Shin 2021, Gazzetta Medica Italiana; Evans 2021, Archives of Physical Medicine & Rehabilitation; Garshick 2011, Physical Medicine and Rehabilitation; Grimm 1997, The American Journal of Physiology; Horiuchi 2020, The Journal of Spinal Cord Medicine; Itoh 2018, Journal of Physiological Anthropology; Sadowska-Krepa 2016, Spinal Cord; Carvalho 2005, Spinal Cord	Matos-Souza 2009, Atherosclerosis; Crisafulli 2009, European Journal of Applied Physiology; Schreiber 2017, Journal of Neurotrauma; Currie 2015, Medicine & Science in Sports & Exercise; Currie 2016, Frontiers in Physiology; deCarvalho 2006, Artificial Organs; Dela 2000, European Journal of Physiology; Dionyssiotis 2009, Journal of Rehabilitation Research & Development; Dionyssiotis 2008, Journal …	Shin 2021, Gazzetta Medica Italiana; Evans 2021, Archives of Physical Medicine & Rehabilitation; Garshick 2011, Physical Medicine and Rehabilitation; Sadowska-Krepa 2016, Spinal Cord	Claydon 2006, Journal of Spinal Cord Medicine; Convertino 1991, The American Journal of Physiology; Currie 2015, Medicine & Science in Sports & Exercise; Currie 2016, Frontiers in Physiology; D'Oliveira 2014, The Journal of Spinal Cord Medicine; deCarvalho 2006, Artificial Organs; Dela 2000, European Journal of Physiology; Hagobian 2004, Medicine & Science in Sports & Exercise; Hostettler 2011, S…	Dionyssiotis 2009, Journal of Rehabilitation Research & Development; Alves 2020, The Journal of Spinal Cord Medicine; Farkas 2020, Spinal Cord Series and Cases; Flueck 2016, PLOS ONE; Garrison 2008, Clinical Neurophysiology; Hopman 1998, Scandinavian Journal of Rehabilitative Medicine; Horiuchi 2020, The Journal of Spinal Cord Medicine; Horiuchi 2017, Archives of Physical Medicine & Rehabilitatio…	Matos-Souza 2013, International Journal of Cardiology; Coutinho 2018, The Journal of Sports Medicine and Physical Fitness; Currie 2015, Medicine & Science in Sports & Exercise; Vaile 2016, The Journal of Spinal Cord Medicine; Alves 2017, Spinal Cord Series and Cases; Egger 2020, Nutrients; D 2014, Medicine & Science in Sports & Exercise; Gervasi 2021, European Journal of Physical and Rehabilitati…
Total fat free mass (kg)	Cirnigliaro 2013, The Journal of Spinal Cord Medicine; Cirnigliaro 2021, Journal of Clinical Densitometry; Cirnigliaro 2015, Obesity; Maggioni 2003, Acta Diabetologica; Claydon 2006, Journal of Spinal Cord Medicine; Matos-Souza 2009, Atherosclerosis; Matos-Souza 2013, International Journal of Cardiology; Convertino 1991, The American Journal of Physiology; Ribeiro 2005, Nutrition Research; Crisaf…	Cirnigliaro 2013, The Journal of Spinal Cord Medicine; Claydon 2006, Journal of Spinal Cord Medicine; Ribeiro 2005, Nutrition Research; Crisafulli 2009, European Journal of Applied Physiology; Currie 2016, Frontiers in Physiology; TotosydeZepetnek 2017, The Journal of Spinal Cord Medicine; Davis 1987, European Journal of Applied Physiology and Occupational Physiology; Dionyssiotis 2009, Journal o…	Claydon 2006, Journal of Spinal Cord Medicine; Convertino 1991, The American Journal of Physiology; Currie 2015, Medicine & Science in Sports & Exercise; Currie 2016, Frontiers in Physiology; D'Oliveira 2014, The Journal of Spinal Cord Medicine; deCarvalho 2006, Artificial Organs; Dela 2000, European Journal of Physiology; Hostettler 2011, Spinal Cord; Evans 2021, Archives of Physical Medicine & …	Crisafulli 2009, European Journal of Applied Physiology; Currie 2016, Frontiers in Physiology; deCarvalho 2006, Artificial Organs; Dionyssiotis 2008, Journal of Clinical Densitometry; Driussi 2014, The Journal of Spinal Cord Medicine; Alves 2020, The Journal of Spinal Cord Medicine; Alves 2017, Spinal Cord Series and Cases; Farkas 2020, Spinal Cord Series and Cases; Flueck 2016, PLOS ONE; Garriso…	NA	Matos-Souza 2009, Atherosclerosis; Crisafulli 2009, European Journal of Applied Physiology; Schreiber 2017, Journal of Neurotrauma; Currie 2015, Medicine & Science in Sports & Exercise; Currie 2016, Frontiers in Physiology; deCarvalho 2006, Artificial Organs; Dela 2000, European Journal of Physiology; Dionyssiotis 2009, Journal of Rehabilitation Research & Development; Dionyssiotis 2008, Journal …	NA	Claydon 2006, Journal of Spinal Cord Medicine; Convertino 1991, The American Journal of Physiology; Currie 2015, Medicine & Science in Sports & Exercise; Currie 2016, Frontiers in Physiology; D'Oliveira 2014, The Journal of Spinal Cord Medicine; deCarvalho 2006, Artificial Organs; Dela 2000, European Journal of Physiology; Hagobian 2004, Medicine & Science in Sports & Exercise; Hostettler 2011, S…	Dionyssiotis 2009, Journal of Rehabilitation Research & Development; Alves 2020, The Journal of Spinal Cord Medicine; Farkas 2020, Spinal Cord Series and Cases; Flueck 2016, PLOS ONE; Garrison 2008, Clinical Neurophysiology; Hopman 1998, Scandinavian Journal of Rehabilitative Medicine; Horiuchi 2020, The Journal of Spinal Cord Medicine; Horiuchi 2017, Archives of Physical Medicine & Rehabilitatio…	Matos-Souza 2013, International Journal of Cardiology; Coutinho 2018, The Journal of Sports Medicine and Physical Fitness; Currie 2015, Medicine & Science in Sports & Exercise; Vaile 2016, The Journal of Spinal Cord Medicine; Alves 2017, Spinal Cord Series and Cases; Egger 2020, Nutrients; D 2014, Medicine & Science in Sports & Exercise; Gervasi 2021, European Journal of Physical and Rehabilitati…
Bone mineral content (kg)	Cirnigliaro 2013, The Journal of Spinal Cord Medicine; Cirnigliaro 2021, Journal of Clinical Densitometry; Cirnigliaro 2015, Obesity; Maggioni 2003, Acta Diabetologica; Claydon 2006, Journal of Spinal Cord Medicine; Matos-Souza 2009, Atherosclerosis; Matos-Souza 2013, International Journal of Cardiology; Convertino 1991, The American Journal of Physiology; Ribeiro 2005, Nutrition Research; Crisaf…	Cirnigliaro 2013, The Journal of Spinal Cord Medicine; Claydon 2006, Journal of Spinal Cord Medicine; Ribeiro 2005, Nutrition Research; Crisafulli 2009, European Journal of Applied Physiology; Currie 2016, Frontiers in Physiology; TotosydeZepetnek 2017, The Journal of Spinal Cord Medicine; Davis 1987, European Journal of Applied Physiology and Occupational Physiology; Dionyssiotis 2009, Journal o…	Claydon 2006, Journal of Spinal Cord Medicine; Convertino 1991, The American Journal of Physiology; Currie 2015, Medicine & Science in Sports & Exercise; Currie 2016, Frontiers in Physiology; D'Oliveira 2014, The Journal of Spinal Cord Medicine; deCarvalho 2006, Artificial Organs; Dela 2000, European Journal of Physiology; Hostettler 2011, Spinal Cord; Evans 2021, Archives of Physical Medicine & …	NA	NA	Matos-Souza 2009, Atherosclerosis; Crisafulli 2009, European Journal of Applied Physiology; Schreiber 2017, Journal of Neurotrauma; Currie 2015, Medicine & Science in Sports & Exercise; Currie 2016, Frontiers in Physiology; deCarvalho 2006, Artificial Organs; Dela 2000, European Journal of Physiology; Dionyssiotis 2009, Journal of Rehabilitation Research & Development; Dionyssiotis 2008, Journal …	NA	Claydon 2006, Journal of Spinal Cord Medicine; Convertino 1991, The American Journal of Physiology; Currie 2015, Medicine & Science in Sports & Exercise; Currie 2016, Frontiers in Physiology; D'Oliveira 2014, The Journal of Spinal Cord Medicine; deCarvalho 2006, Artificial Organs; Dela 2000, European Journal of Physiology; Hagobian 2004, Medicine & Science in Sports & Exercise; Hostettler 2011, S…	Dionyssiotis 2009, Journal of Rehabilitation Research & Development; Alves 2020, The Journal of Spinal Cord Medicine; Farkas 2020, Spinal Cord Series and Cases; Flueck 2016, PLOS ONE; Garrison 2008, Clinical Neurophysiology; Hopman 1998, Scandinavian Journal of Rehabilitative Medicine; Horiuchi 2020, The Journal of Spinal Cord Medicine; Horiuchi 2017, Archives of Physical Medicine & Rehabilitatio…	Matos-Souza 2013, International Journal of Cardiology; Coutinho 2018, The Journal of Sports Medicine and Physical Fitness; Currie 2015, Medicine & Science in Sports & Exercise; Vaile 2016, The Journal of Spinal Cord Medicine; Alves 2017, Spinal Cord Series and Cases; Egger 2020, Nutrients; D 2014, Medicine & Science in Sports & Exercise; Gervasi 2021, European Journal of Physical and Rehabilitati…
Triglycerides (mg/dL)	Cirnigliaro 2013, The Journal of Spinal Cord Medicine; Cirnigliaro 2021, Journal of Clinical Densitometry; Cirnigliaro 2015, Obesity; Maggioni 2003, Acta Diabetologica; Claydon 2006, Journal of Spinal Cord Medicine; Matos-Souza 2009, Atherosclerosis; Matos-Souza 2013, International Journal of Cardiology; Convertino 1991, The American Journal of Physiology; Ribeiro 2005, Nutrition Research; Crisaf…	Cirnigliaro 2013, The Journal of Spinal Cord Medicine; Claydon 2006, Journal of Spinal Cord Medicine; Ribeiro 2005, Nutrition Research; Crisafulli 2009, European Journal of Applied Physiology; Currie 2016, Frontiers in Physiology; TotosydeZepetnek 2017, The Journal of Spinal Cord Medicine; Davis 1987, European Journal of Applied Physiology and Occupational Physiology; Dionyssiotis 2009, Journal o…	Claydon 2006, Journal of Spinal Cord Medicine; Convertino 1991, The American Journal of Physiology; Currie 2015, Medicine & Science in Sports & Exercise; Currie 2016, Frontiers in Physiology; D'Oliveira 2014, The Journal of Spinal Cord Medicine; deCarvalho 2006, Artificial Organs; Dela 2000, European Journal of Physiology; Hostettler 2011, Spinal Cord; Evans 2021, Archives of Physical Medicine & …	Crisafulli 2009, European Journal of Applied Physiology; Currie 2016, Frontiers in Physiology; deCarvalho 2006, Artificial Organs; Dionyssiotis 2008, Journal of Clinical Densitometry; Driussi 2014, The Journal of Spinal Cord Medicine; Alves 2020, The Journal of Spinal Cord Medicine; Alves 2017, Spinal Cord Series and Cases; Farkas 2020, Spinal Cord Series and Cases; Flueck 2016, PLOS ONE; Garriso…	Shin 2021, Gazzetta Medica Italiana; Evans 2021, Archives of Physical Medicine & Rehabilitation; Garshick 2011, Physical Medicine and Rehabilitation; Grimm 1997, The American Journal of Physiology; Horiuchi 2020, The Journal of Spinal Cord Medicine; Itoh 2018, Journal of Physiological Anthropology; Sadowska-Krepa 2016, Spinal Cord; Carvalho 2005, Spinal Cord	Matos-Souza 2009, Atherosclerosis; Crisafulli 2009, European Journal of Applied Physiology; Schreiber 2017, Journal of Neurotrauma; Currie 2015, Medicine & Science in Sports & Exercise; Currie 2016, Frontiers in Physiology; deCarvalho 2006, Artificial Organs; Dela 2000, European Journal of Physiology; Dionyssiotis 2009, Journal of Rehabilitation Research & Development; Dionyssiotis 2008, Journal …	Shin 2021, Gazzetta Medica Italiana; Evans 2021, Archives of Physical Medicine & Rehabilitation; Garshick 2011, Physical Medicine and Rehabilitation; Sadowska-Krepa 2016, Spinal Cord	Claydon 2006, Journal of Spinal Cord Medicine; Convertino 1991, The American Journal of Physiology; Currie 2015, Medicine & Science in Sports & Exercise; Currie 2016, Frontiers in Physiology; D'Oliveira 2014, The Journal of Spinal Cord Medicine; deCarvalho 2006, Artificial Organs; Dela 2000, European Journal of Physiology; Hagobian 2004, Medicine & Science in Sports & Exercise; Hostettler 2011, S…	Dionyssiotis 2009, Journal of Rehabilitation Research & Development; Alves 2020, The Journal of Spinal Cord Medicine; Farkas 2020, Spinal Cord Series and Cases; Flueck 2016, PLOS ONE; Garrison 2008, Clinical Neurophysiology; Hopman 1998, Scandinavian Journal of Rehabilitative Medicine; Horiuchi 2020, The Journal of Spinal Cord Medicine; Horiuchi 2017, Archives of Physical Medicine & Rehabilitatio…	Matos-Souza 2013, International Journal of Cardiology; Coutinho 2018, The Journal of Sports Medicine and Physical Fitness; Currie 2015, Medicine & Science in Sports & Exercise; Vaile 2016, The Journal of Spinal Cord Medicine; Alves 2017, Spinal Cord Series and Cases; Egger 2020, Nutrients; D 2014, Medicine & Science in Sports & Exercise; Gervasi 2021, European Journal of Physical and Rehabilitati…
Total cholesterol (mg/dL)	Cirnigliaro 2013, The Journal of Spinal Cord Medicine; Cirnigliaro 2021, Journal of Clinical Densitometry; Cirnigliaro 2015, Obesity; Maggioni 2003, Acta Diabetologica; Claydon 2006, Journal of Spinal Cord Medicine; Matos-Souza 2009, Atherosclerosis; Matos-Souza 2013, International Journal of Cardiology; Convertino 1991, The American Journal of Physiology; Ribeiro 2005, Nutrition Research; Crisaf…	Cirnigliaro 2013, The Journal of Spinal Cord Medicine; Claydon 2006, Journal of Spinal Cord Medicine; Ribeiro 2005, Nutrition Research; Crisafulli 2009, European Journal of Applied Physiology; Currie 2016, Frontiers in Physiology; TotosydeZepetnek 2017, The Journal of Spinal Cord Medicine; Davis 1987, European Journal of Applied Physiology and Occupational Physiology; Dionyssiotis 2009, Journal o…	Claydon 2006, Journal of Spinal Cord Medicine; Convertino 1991, The American Journal of Physiology; Currie 2015, Medicine & Science in Sports & Exercise; Currie 2016, Frontiers in Physiology; D'Oliveira 2014, The Journal of Spinal Cord Medicine; deCarvalho 2006, Artificial Organs; Dela 2000, European Journal of Physiology; Hostettler 2011, Spinal Cord; Evans 2021, Archives of Physical Medicine & …	Crisafulli 2009, European Journal of Applied Physiology; Currie 2016, Frontiers in Physiology; deCarvalho 2006, Artificial Organs; Dionyssiotis 2008, Journal of Clinical Densitometry; Driussi 2014, The Journal of Spinal Cord Medicine; Alves 2020, The Journal of Spinal Cord Medicine; Alves 2017, Spinal Cord Series and Cases; Farkas 2020, Spinal Cord Series and Cases; Flueck 2016, PLOS ONE; Garriso…	Shin 2021, Gazzetta Medica Italiana; Evans 2021, Archives of Physical Medicine & Rehabilitation; Garshick 2011, Physical Medicine and Rehabilitation; Grimm 1997, The American Journal of Physiology; Horiuchi 2020, The Journal of Spinal Cord Medicine; Itoh 2018, Journal of Physiological Anthropology; Sadowska-Krepa 2016, Spinal Cord; Carvalho 2005, Spinal Cord	Matos-Souza 2009, Atherosclerosis; Crisafulli 2009, European Journal of Applied Physiology; Schreiber 2017, Journal of Neurotrauma; Currie 2015, Medicine & Science in Sports & Exercise; Currie 2016, Frontiers in Physiology; deCarvalho 2006, Artificial Organs; Dela 2000, European Journal of Physiology; Dionyssiotis 2009, Journal of Rehabilitation Research & Development; Dionyssiotis 2008, Journal …	Shin 2021, Gazzetta Medica Italiana; Evans 2021, Archives of Physical Medicine & Rehabilitation; Garshick 2011, Physical Medicine and Rehabilitation; Sadowska-Krepa 2016, Spinal Cord	Claydon 2006, Journal of Spinal Cord Medicine; Convertino 1991, The American Journal of Physiology; Currie 2015, Medicine & Science in Sports & Exercise; Currie 2016, Frontiers in Physiology; D'Oliveira 2014, The Journal of Spinal Cord Medicine; deCarvalho 2006, Artificial Organs; Dela 2000, European Journal of Physiology; Hagobian 2004, Medicine & Science in Sports & Exercise; Hostettler 2011, S…	Dionyssiotis 2009, Journal of Rehabilitation Research & Development; Alves 2020, The Journal of Spinal Cord Medicine; Farkas 2020, Spinal Cord Series and Cases; Flueck 2016, PLOS ONE; Garrison 2008, Clinical Neurophysiology; Hopman 1998, Scandinavian Journal of Rehabilitative Medicine; Horiuchi 2020, The Journal of Spinal Cord Medicine; Horiuchi 2017, Archives of Physical Medicine & Rehabilitatio…	Matos-Souza 2013, International Journal of Cardiology; Coutinho 2018, The Journal of Sports Medicine and Physical Fitness; Currie 2015, Medicine & Science in Sports & Exercise; Vaile 2016, The Journal of Spinal Cord Medicine; Alves 2017, Spinal Cord Series and Cases; Egger 2020, Nutrients; D 2014, Medicine & Science in Sports & Exercise; Gervasi 2021, European Journal of Physical and Rehabilitati…
High-density lipoprotein (mg/dL)	Cirnigliaro 2013, The Journal of Spinal Cord Medicine; Cirnigliaro 2021, Journal of Clinical Densitometry; Cirnigliaro 2015, Obesity; Maggioni 2003, Acta Diabetologica; Claydon 2006, Journal of Spinal Cord Medicine; Matos-Souza 2009, Atherosclerosis; Matos-Souza 2013, International Journal of Cardiology; Convertino 1991, The American Journal of Physiology; Ribeiro 2005, Nutrition Research; Crisaf…	Cirnigliaro 2013, The Journal of Spinal Cord Medicine; Claydon 2006, Journal of Spinal Cord Medicine; Ribeiro 2005, Nutrition Research; Crisafulli 2009, European Journal of Applied Physiology; Currie 2016, Frontiers in Physiology; TotosydeZepetnek 2017, The Journal of Spinal Cord Medicine; Davis 1987, European Journal of Applied Physiology and Occupational Physiology; Dionyssiotis 2009, Journal o…	Claydon 2006, Journal of Spinal Cord Medicine; Convertino 1991, The American Journal of Physiology; Currie 2015, Medicine & Science in Sports & Exercise; Currie 2016, Frontiers in Physiology; D'Oliveira 2014, The Journal of Spinal Cord Medicine; deCarvalho 2006, Artificial Organs; Dela 2000, European Journal of Physiology; Hostettler 2011, Spinal Cord; Evans 2021, Archives of Physical Medicine & …	Crisafulli 2009, European Journal of Applied Physiology; Currie 2016, Frontiers in Physiology; deCarvalho 2006, Artificial Organs; Dionyssiotis 2008, Journal of Clinical Densitometry; Driussi 2014, The Journal of Spinal Cord Medicine; Alves 2020, The Journal of Spinal Cord Medicine; Alves 2017, Spinal Cord Series and Cases; Farkas 2020, Spinal Cord Series and Cases; Flueck 2016, PLOS ONE; Garriso…	Shin 2021, Gazzetta Medica Italiana; Evans 2021, Archives of Physical Medicine & Rehabilitation; Garshick 2011, Physical Medicine and Rehabilitation; Grimm 1997, The American Journal of Physiology; Horiuchi 2020, The Journal of Spinal Cord Medicine; Itoh 2018, Journal of Physiological Anthropology; Sadowska-Krepa 2016, Spinal Cord; Carvalho 2005, Spinal Cord	Matos-Souza 2009, Atherosclerosis; Crisafulli 2009, European Journal of Applied Physiology; Schreiber 2017, Journal of Neurotrauma; Currie 2015, Medicine & Science in Sports & Exercise; Currie 2016, Frontiers in Physiology; deCarvalho 2006, Artificial Organs; Dela 2000, European Journal of Physiology; Dionyssiotis 2009, Journal of Rehabilitation Research & Development; Dionyssiotis 2008, Journal …	Shin 2021, Gazzetta Medica Italiana; Evans 2021, Archives of Physical Medicine & Rehabilitation; Garshick 2011, Physical Medicine and Rehabilitation; Sadowska-Krepa 2016, Spinal Cord	Claydon 2006, Journal of Spinal Cord Medicine; Convertino 1991, The American Journal of Physiology; Currie 2015, Medicine & Science in Sports & Exercise; Currie 2016, Frontiers in Physiology; D'Oliveira 2014, The Journal of Spinal Cord Medicine; deCarvalho 2006, Artificial Organs; Dela 2000, European Journal of Physiology; Hagobian 2004, Medicine & Science in Sports & Exercise; Hostettler 2011, S…	Dionyssiotis 2009, Journal of Rehabilitation Research & Development; Alves 2020, The Journal of Spinal Cord Medicine; Farkas 2020, Spinal Cord Series and Cases; Flueck 2016, PLOS ONE; Garrison 2008, Clinical Neurophysiology; Hopman 1998, Scandinavian Journal of Rehabilitative Medicine; Horiuchi 2020, The Journal of Spinal Cord Medicine; Horiuchi 2017, Archives of Physical Medicine & Rehabilitatio…	Matos-Souza 2013, International Journal of Cardiology; Coutinho 2018, The Journal of Sports Medicine and Physical Fitness; Currie 2015, Medicine & Science in Sports & Exercise; Vaile 2016, The Journal of Spinal Cord Medicine; Alves 2017, Spinal Cord Series and Cases; Egger 2020, Nutrients; D 2014, Medicine & Science in Sports & Exercise; Gervasi 2021, European Journal of Physical and Rehabilitati…
Low-density lipoprotein (mg/dL)	Cirnigliaro 2013, The Journal of Spinal Cord Medicine; Cirnigliaro 2021, Journal of Clinical Densitometry; Cirnigliaro 2015, Obesity; Maggioni 2003, Acta Diabetologica; Claydon 2006, Journal of Spinal Cord Medicine; Matos-Souza 2009, Atherosclerosis; Matos-Souza 2013, International Journal of Cardiology; Convertino 1991, The American Journal of Physiology; Ribeiro 2005, Nutrition Research; Crisaf…	Cirnigliaro 2013, The Journal of Spinal Cord Medicine; Claydon 2006, Journal of Spinal Cord Medicine; Ribeiro 2005, Nutrition Research; Crisafulli 2009, European Journal of Applied Physiology; Currie 2016, Frontiers in Physiology; TotosydeZepetnek 2017, The Journal of Spinal Cord Medicine; Davis 1987, European Journal of Applied Physiology and Occupational Physiology; Dionyssiotis 2009, Journal o…	Claydon 2006, Journal of Spinal Cord Medicine; Convertino 1991, The American Journal of Physiology; Currie 2015, Medicine & Science in Sports & Exercise; Currie 2016, Frontiers in Physiology; D'Oliveira 2014, The Journal of Spinal Cord Medicine; deCarvalho 2006, Artificial Organs; Dela 2000, European Journal of Physiology; Hostettler 2011, Spinal Cord; Evans 2021, Archives of Physical Medicine & …	Crisafulli 2009, European Journal of Applied Physiology; Currie 2016, Frontiers in Physiology; deCarvalho 2006, Artificial Organs; Dionyssiotis 2008, Journal of Clinical Densitometry; Driussi 2014, The Journal of Spinal Cord Medicine; Alves 2020, The Journal of Spinal Cord Medicine; Alves 2017, Spinal Cord Series and Cases; Farkas 2020, Spinal Cord Series and Cases; Flueck 2016, PLOS ONE; Garriso…	Shin 2021, Gazzetta Medica Italiana; Evans 2021, Archives of Physical Medicine & Rehabilitation; Garshick 2011, Physical Medicine and Rehabilitation; Grimm 1997, The American Journal of Physiology; Horiuchi 2020, The Journal of Spinal Cord Medicine; Itoh 2018, Journal of Physiological Anthropology; Sadowska-Krepa 2016, Spinal Cord; Carvalho 2005, Spinal Cord	Matos-Souza 2009, Atherosclerosis; Crisafulli 2009, European Journal of Applied Physiology; Schreiber 2017, Journal of Neurotrauma; Currie 2015, Medicine & Science in Sports & Exercise; Currie 2016, Frontiers in Physiology; deCarvalho 2006, Artificial Organs; Dela 2000, European Journal of Physiology; Dionyssiotis 2009, Journal of Rehabilitation Research & Development; Dionyssiotis 2008, Journal …	Shin 2021, Gazzetta Medica Italiana; Evans 2021, Archives of Physical Medicine & Rehabilitation; Garshick 2011, Physical Medicine and Rehabilitation; Sadowska-Krepa 2016, Spinal Cord	Claydon 2006, Journal of Spinal Cord Medicine; Convertino 1991, The American Journal of Physiology; Currie 2015, Medicine & Science in Sports & Exercise; Currie 2016, Frontiers in Physiology; D'Oliveira 2014, The Journal of Spinal Cord Medicine; deCarvalho 2006, Artificial Organs; Dela 2000, European Journal of Physiology; Hagobian 2004, Medicine & Science in Sports & Exercise; Hostettler 2011, S…	Dionyssiotis 2009, Journal of Rehabilitation Research & Development; Alves 2020, The Journal of Spinal Cord Medicine; Farkas 2020, Spinal Cord Series and Cases; Flueck 2016, PLOS ONE; Garrison 2008, Clinical Neurophysiology; Hopman 1998, Scandinavian Journal of Rehabilitative Medicine; Horiuchi 2020, The Journal of Spinal Cord Medicine; Horiuchi 2017, Archives of Physical Medicine & Rehabilitatio…	Matos-Souza 2013, International Journal of Cardiology; Coutinho 2018, The Journal of Sports Medicine and Physical Fitness; Currie 2015, Medicine & Science in Sports & Exercise; Vaile 2016, The Journal of Spinal Cord Medicine; Alves 2017, Spinal Cord Series and Cases; Egger 2020, Nutrients; D 2014, Medicine & Science in Sports & Exercise; Gervasi 2021, European Journal of Physical and Rehabilitati…
Very low-density lipoprotein (mg/dL)	Cirnigliaro 2013, The Journal of Spinal Cord Medicine; Cirnigliaro 2021, Journal of Clinical Densitometry; Cirnigliaro 2015, Obesity; Maggioni 2003, Acta Diabetologica; Claydon 2006, Journal of Spinal Cord Medicine; Matos-Souza 2009, Atherosclerosis; Matos-Souza 2013, International Journal of Cardiology; Convertino 1991, The American Journal of Physiology; Ribeiro 2005, Nutrition Research; Crisaf…	Cirnigliaro 2013, The Journal of Spinal Cord Medicine; Claydon 2006, Journal of Spinal Cord Medicine; Ribeiro 2005, Nutrition Research; Crisafulli 2009, European Journal of Applied Physiology; Currie 2016, Frontiers in Physiology; TotosydeZepetnek 2017, The Journal of Spinal Cord Medicine; Davis 1987, European Journal of Applied Physiology and Occupational Physiology; Dionyssiotis 2009, Journal o…	Claydon 2006, Journal of Spinal Cord Medicine; Convertino 1991, The American Journal of Physiology; Currie 2015, Medicine & Science in Sports & Exercise; Currie 2016, Frontiers in Physiology; D'Oliveira 2014, The Journal of Spinal Cord Medicine; deCarvalho 2006, Artificial Organs; Dela 2000, European Journal of Physiology; Hostettler 2011, Spinal Cord; Evans 2021, Archives of Physical Medicine & …	Crisafulli 2009, European Journal of Applied Physiology; Currie 2016, Frontiers in Physiology; deCarvalho 2006, Artificial Organs; Dionyssiotis 2008, Journal of Clinical Densitometry; Driussi 2014, The Journal of Spinal Cord Medicine; Alves 2020, The Journal of Spinal Cord Medicine; Alves 2017, Spinal Cord Series and Cases; Farkas 2020, Spinal Cord Series and Cases; Flueck 2016, PLOS ONE; Garriso…	NA	Matos-Souza 2009, Atherosclerosis; Crisafulli 2009, European Journal of Applied Physiology; Schreiber 2017, Journal of Neurotrauma; Currie 2015, Medicine & Science in Sports & Exercise; Currie 2016, Frontiers in Physiology; deCarvalho 2006, Artificial Organs; Dela 2000, European Journal of Physiology; Dionyssiotis 2009, Journal of Rehabilitation Research & Development; Dionyssiotis 2008, Journal …	NA	Claydon 2006, Journal of Spinal Cord Medicine; Convertino 1991, The American Journal of Physiology; Currie 2015, Medicine & Science in Sports & Exercise; Currie 2016, Frontiers in Physiology; D'Oliveira 2014, The Journal of Spinal Cord Medicine; deCarvalho 2006, Artificial Organs; Dela 2000, European Journal of Physiology; Hagobian 2004, Medicine & Science in Sports & Exercise; Hostettler 2011, S…	Dionyssiotis 2009, Journal of Rehabilitation Research & Development; Alves 2020, The Journal of Spinal Cord Medicine; Farkas 2020, Spinal Cord Series and Cases; Flueck 2016, PLOS ONE; Garrison 2008, Clinical Neurophysiology; Hopman 1998, Scandinavian Journal of Rehabilitative Medicine; Horiuchi 2020, The Journal of Spinal Cord Medicine; Horiuchi 2017, Archives of Physical Medicine & Rehabilitatio…	Matos-Souza 2013, International Journal of Cardiology; Coutinho 2018, The Journal of Sports Medicine and Physical Fitness; Currie 2015, Medicine & Science in Sports & Exercise; Vaile 2016, The Journal of Spinal Cord Medicine; Alves 2017, Spinal Cord Series and Cases; Egger 2020, Nutrients; D 2014, Medicine & Science in Sports & Exercise; Gervasi 2021, European Journal of Physical and Rehabilitati…
Non-esterified fatty acids (mmol/L)	Cirnigliaro 2013, The Journal of Spinal Cord Medicine; Cirnigliaro 2021, Journal of Clinical Densitometry; Cirnigliaro 2015, Obesity; Maggioni 2003, Acta Diabetologica; Claydon 2006, Journal of Spinal Cord Medicine; Matos-Souza 2009, Atherosclerosis; Matos-Souza 2013, International Journal of Cardiology; Convertino 1991, The American Journal of Physiology; Ribeiro 2005, Nutrition Research; Crisaf…	Cirnigliaro 2013, The Journal of Spinal Cord Medicine; Claydon 2006, Journal of Spinal Cord Medicine; Ribeiro 2005, Nutrition Research; Crisafulli 2009, European Journal of Applied Physiology; Currie 2016, Frontiers in Physiology; TotosydeZepetnek 2017, The Journal of Spinal Cord Medicine; Davis 1987, European Journal of Applied Physiology and Occupational Physiology; Dionyssiotis 2009, Journal o…	Claydon 2006, Journal of Spinal Cord Medicine; Convertino 1991, The American Journal of Physiology; Currie 2015, Medicine & Science in Sports & Exercise; Currie 2016, Frontiers in Physiology; D'Oliveira 2014, The Journal of Spinal Cord Medicine; deCarvalho 2006, Artificial Organs; Dela 2000, European Journal of Physiology; Hostettler 2011, Spinal Cord; Evans 2021, Archives of Physical Medicine & …	NA	NA	Matos-Souza 2009, Atherosclerosis; Crisafulli 2009, European Journal of Applied Physiology; Schreiber 2017, Journal of Neurotrauma; Currie 2015, Medicine & Science in Sports & Exercise; Currie 2016, Frontiers in Physiology; deCarvalho 2006, Artificial Organs; Dela 2000, European Journal of Physiology; Dionyssiotis 2009, Journal of Rehabilitation Research & Development; Dionyssiotis 2008, Journal …	NA	Claydon 2006, Journal of Spinal Cord Medicine; Convertino 1991, The American Journal of Physiology; Currie 2015, Medicine & Science in Sports & Exercise; Currie 2016, Frontiers in Physiology; D'Oliveira 2014, The Journal of Spinal Cord Medicine; deCarvalho 2006, Artificial Organs; Dela 2000, European Journal of Physiology; Hagobian 2004, Medicine & Science in Sports & Exercise; Hostettler 2011, S…	NA	NA
Systolic blood pressure (mmHg)	Cirnigliaro 2013, The Journal of Spinal Cord Medicine; Cirnigliaro 2021, Journal of Clinical Densitometry; Cirnigliaro 2015, Obesity; Maggioni 2003, Acta Diabetologica; Claydon 2006, Journal of Spinal Cord Medicine; Matos-Souza 2009, Atherosclerosis; Matos-Souza 2013, International Journal of Cardiology; Convertino 1991, The American Journal of Physiology; Ribeiro 2005, Nutrition Research; Crisaf…	Cirnigliaro 2013, The Journal of Spinal Cord Medicine; Claydon 2006, Journal of Spinal Cord Medicine; Ribeiro 2005, Nutrition Research; Crisafulli 2009, European Journal of Applied Physiology; Currie 2016, Frontiers in Physiology; TotosydeZepetnek 2017, The Journal of Spinal Cord Medicine; Davis 1987, European Journal of Applied Physiology and Occupational Physiology; Dionyssiotis 2009, Journal o…	Claydon 2006, Journal of Spinal Cord Medicine; Convertino 1991, The American Journal of Physiology; Currie 2015, Medicine & Science in Sports & Exercise; Currie 2016, Frontiers in Physiology; D'Oliveira 2014, The Journal of Spinal Cord Medicine; deCarvalho 2006, Artificial Organs; Dela 2000, European Journal of Physiology; Hostettler 2011, Spinal Cord; Evans 2021, Archives of Physical Medicine & …	Crisafulli 2009, European Journal of Applied Physiology; Currie 2016, Frontiers in Physiology; deCarvalho 2006, Artificial Organs; Dionyssiotis 2008, Journal of Clinical Densitometry; Driussi 2014, The Journal of Spinal Cord Medicine; Alves 2020, The Journal of Spinal Cord Medicine; Alves 2017, Spinal Cord Series and Cases; Farkas 2020, Spinal Cord Series and Cases; Flueck 2016, PLOS ONE; Garriso…	Shin 2021, Gazzetta Medica Italiana; Evans 2021, Archives of Physical Medicine & Rehabilitation; Garshick 2011, Physical Medicine and Rehabilitation; Grimm 1997, The American Journal of Physiology; Horiuchi 2020, The Journal of Spinal Cord Medicine; Itoh 2018, Journal of Physiological Anthropology; Sadowska-Krepa 2016, Spinal Cord; Carvalho 2005, Spinal Cord	Matos-Souza 2009, Atherosclerosis; Crisafulli 2009, European Journal of Applied Physiology; Schreiber 2017, Journal of Neurotrauma; Currie 2015, Medicine & Science in Sports & Exercise; Currie 2016, Frontiers in Physiology; deCarvalho 2006, Artificial Organs; Dela 2000, European Journal of Physiology; Dionyssiotis 2009, Journal of Rehabilitation Research & Development; Dionyssiotis 2008, Journal …	NA	Claydon 2006, Journal of Spinal Cord Medicine; Convertino 1991, The American Journal of Physiology; Currie 2015, Medicine & Science in Sports & Exercise; Currie 2016, Frontiers in Physiology; D'Oliveira 2014, The Journal of Spinal Cord Medicine; deCarvalho 2006, Artificial Organs; Dela 2000, European Journal of Physiology; Hagobian 2004, Medicine & Science in Sports & Exercise; Hostettler 2011, S…	Dionyssiotis 2009, Journal of Rehabilitation Research & Development; Alves 2020, The Journal of Spinal Cord Medicine; Farkas 2020, Spinal Cord Series and Cases; Flueck 2016, PLOS ONE; Garrison 2008, Clinical Neurophysiology; Hopman 1998, Scandinavian Journal of Rehabilitative Medicine; Horiuchi 2020, The Journal of Spinal Cord Medicine; Horiuchi 2017, Archives of Physical Medicine & Rehabilitatio…	Matos-Souza 2013, International Journal of Cardiology; Coutinho 2018, The Journal of Sports Medicine and Physical Fitness; Currie 2015, Medicine & Science in Sports & Exercise; Vaile 2016, The Journal of Spinal Cord Medicine; Alves 2017, Spinal Cord Series and Cases; Egger 2020, Nutrients; D 2014, Medicine & Science in Sports & Exercise; Gervasi 2021, European Journal of Physical and Rehabilitati…
Diastolic blood pressure (mmHg)	Cirnigliaro 2013, The Journal of Spinal Cord Medicine; Cirnigliaro 2021, Journal of Clinical Densitometry; Cirnigliaro 2015, Obesity; Maggioni 2003, Acta Diabetologica; Claydon 2006, Journal of Spinal Cord Medicine; Matos-Souza 2009, Atherosclerosis; Matos-Souza 2013, International Journal of Cardiology; Convertino 1991, The American Journal of Physiology; Ribeiro 2005, Nutrition Research; Crisaf…	Cirnigliaro 2013, The Journal of Spinal Cord Medicine; Claydon 2006, Journal of Spinal Cord Medicine; Ribeiro 2005, Nutrition Research; Crisafulli 2009, European Journal of Applied Physiology; Currie 2016, Frontiers in Physiology; TotosydeZepetnek 2017, The Journal of Spinal Cord Medicine; Davis 1987, European Journal of Applied Physiology and Occupational Physiology; Dionyssiotis 2009, Journal o…	Claydon 2006, Journal of Spinal Cord Medicine; Convertino 1991, The American Journal of Physiology; Currie 2015, Medicine & Science in Sports & Exercise; Currie 2016, Frontiers in Physiology; D'Oliveira 2014, The Journal of Spinal Cord Medicine; deCarvalho 2006, Artificial Organs; Dela 2000, European Journal of Physiology; Hostettler 2011, Spinal Cord; Evans 2021, Archives of Physical Medicine & …	Crisafulli 2009, European Journal of Applied Physiology; Currie 2016, Frontiers in Physiology; deCarvalho 2006, Artificial Organs; Dionyssiotis 2008, Journal of Clinical Densitometry; Driussi 2014, The Journal of Spinal Cord Medicine; Alves 2020, The Journal of Spinal Cord Medicine; Alves 2017, Spinal Cord Series and Cases; Farkas 2020, Spinal Cord Series and Cases; Flueck 2016, PLOS ONE; Garriso…	Shin 2021, Gazzetta Medica Italiana; Evans 2021, Archives of Physical Medicine & Rehabilitation; Garshick 2011, Physical Medicine and Rehabilitation; Grimm 1997, The American Journal of Physiology; Horiuchi 2020, The Journal of Spinal Cord Medicine; Itoh 2018, Journal of Physiological Anthropology; Sadowska-Krepa 2016, Spinal Cord; Carvalho 2005, Spinal Cord	Matos-Souza 2009, Atherosclerosis; Crisafulli 2009, European Journal of Applied Physiology; Schreiber 2017, Journal of Neurotrauma; Currie 2015, Medicine & Science in Sports & Exercise; Currie 2016, Frontiers in Physiology; deCarvalho 2006, Artificial Organs; Dela 2000, European Journal of Physiology; Dionyssiotis 2009, Journal of Rehabilitation Research & Development; Dionyssiotis 2008, Journal …	NA	Claydon 2006, Journal of Spinal Cord Medicine; Convertino 1991, The American Journal of Physiology; Currie 2015, Medicine & Science in Sports & Exercise; Currie 2016, Frontiers in Physiology; D'Oliveira 2014, The Journal of Spinal Cord Medicine; deCarvalho 2006, Artificial Organs; Dela 2000, European Journal of Physiology; Hagobian 2004, Medicine & Science in Sports & Exercise; Hostettler 2011, S…	Dionyssiotis 2009, Journal of Rehabilitation Research & Development; Alves 2020, The Journal of Spinal Cord Medicine; Farkas 2020, Spinal Cord Series and Cases; Flueck 2016, PLOS ONE; Garrison 2008, Clinical Neurophysiology; Hopman 1998, Scandinavian Journal of Rehabilitative Medicine; Horiuchi 2020, The Journal of Spinal Cord Medicine; Horiuchi 2017, Archives of Physical Medicine & Rehabilitatio…	Matos-Souza 2013, International Journal of Cardiology; Coutinho 2018, The Journal of Sports Medicine and Physical Fitness; Currie 2015, Medicine & Science in Sports & Exercise; Vaile 2016, The Journal of Spinal Cord Medicine; Alves 2017, Spinal Cord Series and Cases; Egger 2020, Nutrients; D 2014, Medicine & Science in Sports & Exercise; Gervasi 2021, European Journal of Physical and Rehabilitati…
Resting heart rate (bpm)	Cirnigliaro 2013, The Journal of Spinal Cord Medicine; Cirnigliaro 2021, Journal of Clinical Densitometry; Cirnigliaro 2015, Obesity; Maggioni 2003, Acta Diabetologica; Claydon 2006, Journal of Spinal Cord Medicine; Matos-Souza 2009, Atherosclerosis; Matos-Souza 2013, International Journal of Cardiology; Convertino 1991, The American Journal of Physiology; Ribeiro 2005, Nutrition Research; Crisaf…	Cirnigliaro 2013, The Journal of Spinal Cord Medicine; Claydon 2006, Journal of Spinal Cord Medicine; Ribeiro 2005, Nutrition Research; Crisafulli 2009, European Journal of Applied Physiology; Currie 2016, Frontiers in Physiology; TotosydeZepetnek 2017, The Journal of Spinal Cord Medicine; Davis 1987, European Journal of Applied Physiology and Occupational Physiology; Dionyssiotis 2009, Journal o…	Claydon 2006, Journal of Spinal Cord Medicine; Convertino 1991, The American Journal of Physiology; Currie 2015, Medicine & Science in Sports & Exercise; Currie 2016, Frontiers in Physiology; D'Oliveira 2014, The Journal of Spinal Cord Medicine; deCarvalho 2006, Artificial Organs; Dela 2000, European Journal of Physiology; Hostettler 2011, Spinal Cord; Evans 2021, Archives of Physical Medicine & …	Crisafulli 2009, European Journal of Applied Physiology; Currie 2016, Frontiers in Physiology; deCarvalho 2006, Artificial Organs; Dionyssiotis 2008, Journal of Clinical Densitometry; Driussi 2014, The Journal of Spinal Cord Medicine; Alves 2020, The Journal of Spinal Cord Medicine; Alves 2017, Spinal Cord Series and Cases; Farkas 2020, Spinal Cord Series and Cases; Flueck 2016, PLOS ONE; Garriso…	Shin 2021, Gazzetta Medica Italiana; Evans 2021, Archives of Physical Medicine & Rehabilitation; Garshick 2011, Physical Medicine and Rehabilitation; Grimm 1997, The American Journal of Physiology; Horiuchi 2020, The Journal of Spinal Cord Medicine; Itoh 2018, Journal of Physiological Anthropology; Sadowska-Krepa 2016, Spinal Cord; Carvalho 2005, Spinal Cord	Matos-Souza 2009, Atherosclerosis; Crisafulli 2009, European Journal of Applied Physiology; Schreiber 2017, Journal of Neurotrauma; Currie 2015, Medicine & Science in Sports & Exercise; Currie 2016, Frontiers in Physiology; deCarvalho 2006, Artificial Organs; Dela 2000, European Journal of Physiology; Dionyssiotis 2009, Journal of Rehabilitation Research & Development; Dionyssiotis 2008, Journal …	Shin 2021, Gazzetta Medica Italiana; Evans 2021, Archives of Physical Medicine & Rehabilitation; Garshick 2011, Physical Medicine and Rehabilitation; Sadowska-Krepa 2016, Spinal Cord	Claydon 2006, Journal of Spinal Cord Medicine; Convertino 1991, The American Journal of Physiology; Currie 2015, Medicine & Science in Sports & Exercise; Currie 2016, Frontiers in Physiology; D'Oliveira 2014, The Journal of Spinal Cord Medicine; deCarvalho 2006, Artificial Organs; Dela 2000, European Journal of Physiology; Hagobian 2004, Medicine & Science in Sports & Exercise; Hostettler 2011, S…	Dionyssiotis 2009, Journal of Rehabilitation Research & Development; Alves 2020, The Journal of Spinal Cord Medicine; Farkas 2020, Spinal Cord Series and Cases; Flueck 2016, PLOS ONE; Garrison 2008, Clinical Neurophysiology; Hopman 1998, Scandinavian Journal of Rehabilitative Medicine; Horiuchi 2020, The Journal of Spinal Cord Medicine; Horiuchi 2017, Archives of Physical Medicine & Rehabilitatio…	Matos-Souza 2013, International Journal of Cardiology; Coutinho 2018, The Journal of Sports Medicine and Physical Fitness; Currie 2015, Medicine & Science in Sports & Exercise; Vaile 2016, The Journal of Spinal Cord Medicine; Alves 2017, Spinal Cord Series and Cases; Egger 2020, Nutrients; D 2014, Medicine & Science in Sports & Exercise; Gervasi 2021, European Journal of Physical and Rehabilitati…
Fasting glucose (mg/dL)	Cirnigliaro 2013, The Journal of Spinal Cord Medicine; Cirnigliaro 2021, Journal of Clinical Densitometry; Cirnigliaro 2015, Obesity; Maggioni 2003, Acta Diabetologica; Claydon 2006, Journal of Spinal Cord Medicine; Matos-Souza 2009, Atherosclerosis; Matos-Souza 2013, International Journal of Cardiology; Convertino 1991, The American Journal of Physiology; Ribeiro 2005, Nutrition Research; Crisaf…	Cirnigliaro 2013, The Journal of Spinal Cord Medicine; Claydon 2006, Journal of Spinal Cord Medicine; Ribeiro 2005, Nutrition Research; Crisafulli 2009, European Journal of Applied Physiology; Currie 2016, Frontiers in Physiology; TotosydeZepetnek 2017, The Journal of Spinal Cord Medicine; Davis 1987, European Journal of Applied Physiology and Occupational Physiology; Dionyssiotis 2009, Journal o…	Claydon 2006, Journal of Spinal Cord Medicine; Convertino 1991, The American Journal of Physiology; Currie 2015, Medicine & Science in Sports & Exercise; Currie 2016, Frontiers in Physiology; D'Oliveira 2014, The Journal of Spinal Cord Medicine; deCarvalho 2006, Artificial Organs; Dela 2000, European Journal of Physiology; Hostettler 2011, Spinal Cord; Evans 2021, Archives of Physical Medicine & …	Crisafulli 2009, European Journal of Applied Physiology; Currie 2016, Frontiers in Physiology; deCarvalho 2006, Artificial Organs; Dionyssiotis 2008, Journal of Clinical Densitometry; Driussi 2014, The Journal of Spinal Cord Medicine; Alves 2020, The Journal of Spinal Cord Medicine; Alves 2017, Spinal Cord Series and Cases; Farkas 2020, Spinal Cord Series and Cases; Flueck 2016, PLOS ONE; Garriso…	Shin 2021, Gazzetta Medica Italiana; Evans 2021, Archives of Physical Medicine & Rehabilitation; Garshick 2011, Physical Medicine and Rehabilitation; Grimm 1997, The American Journal of Physiology; Horiuchi 2020, The Journal of Spinal Cord Medicine; Itoh 2018, Journal of Physiological Anthropology; Sadowska-Krepa 2016, Spinal Cord; Carvalho 2005, Spinal Cord	Matos-Souza 2009, Atherosclerosis; Crisafulli 2009, European Journal of Applied Physiology; Schreiber 2017, Journal of Neurotrauma; Currie 2015, Medicine & Science in Sports & Exercise; Currie 2016, Frontiers in Physiology; deCarvalho 2006, Artificial Organs; Dela 2000, European Journal of Physiology; Dionyssiotis 2009, Journal of Rehabilitation Research & Development; Dionyssiotis 2008, Journal …	Shin 2021, Gazzetta Medica Italiana; Evans 2021, Archives of Physical Medicine & Rehabilitation; Garshick 2011, Physical Medicine and Rehabilitation; Sadowska-Krepa 2016, Spinal Cord	Claydon 2006, Journal of Spinal Cord Medicine; Convertino 1991, The American Journal of Physiology; Currie 2015, Medicine & Science in Sports & Exercise; Currie 2016, Frontiers in Physiology; D'Oliveira 2014, The Journal of Spinal Cord Medicine; deCarvalho 2006, Artificial Organs; Dela 2000, European Journal of Physiology; Hagobian 2004, Medicine & Science in Sports & Exercise; Hostettler 2011, S…	Dionyssiotis 2009, Journal of Rehabilitation Research & Development; Alves 2020, The Journal of Spinal Cord Medicine; Farkas 2020, Spinal Cord Series and Cases; Flueck 2016, PLOS ONE; Garrison 2008, Clinical Neurophysiology; Hopman 1998, Scandinavian Journal of Rehabilitative Medicine; Horiuchi 2020, The Journal of Spinal Cord Medicine; Horiuchi 2017, Archives of Physical Medicine & Rehabilitatio…	Matos-Souza 2013, International Journal of Cardiology; Coutinho 2018, The Journal of Sports Medicine and Physical Fitness; Currie 2015, Medicine & Science in Sports & Exercise; Vaile 2016, The Journal of Spinal Cord Medicine; Alves 2017, Spinal Cord Series and Cases; Egger 2020, Nutrients; D 2014, Medicine & Science in Sports & Exercise; Gervasi 2021, European Journal of Physical and Rehabilitati…
Fasting insulin (mU/L)	Cirnigliaro 2013, The Journal of Spinal Cord Medicine; Cirnigliaro 2021, Journal of Clinical Densitometry; Cirnigliaro 2015, Obesity; Maggioni 2003, Acta Diabetologica; Claydon 2006, Journal of Spinal Cord Medicine; Matos-Souza 2009, Atherosclerosis; Matos-Souza 2013, International Journal of Cardiology; Convertino 1991, The American Journal of Physiology; Ribeiro 2005, Nutrition Research; Crisaf…	Cirnigliaro 2013, The Journal of Spinal Cord Medicine; Claydon 2006, Journal of Spinal Cord Medicine; Ribeiro 2005, Nutrition Research; Crisafulli 2009, European Journal of Applied Physiology; Currie 2016, Frontiers in Physiology; TotosydeZepetnek 2017, The Journal of Spinal Cord Medicine; Davis 1987, European Journal of Applied Physiology and Occupational Physiology; Dionyssiotis 2009, Journal o…	Claydon 2006, Journal of Spinal Cord Medicine; Convertino 1991, The American Journal of Physiology; Currie 2015, Medicine & Science in Sports & Exercise; Currie 2016, Frontiers in Physiology; D'Oliveira 2014, The Journal of Spinal Cord Medicine; deCarvalho 2006, Artificial Organs; Dela 2000, European Journal of Physiology; Hostettler 2011, Spinal Cord; Evans 2021, Archives of Physical Medicine & …	Crisafulli 2009, European Journal of Applied Physiology; Currie 2016, Frontiers in Physiology; deCarvalho 2006, Artificial Organs; Dionyssiotis 2008, Journal of Clinical Densitometry; Driussi 2014, The Journal of Spinal Cord Medicine; Alves 2020, The Journal of Spinal Cord Medicine; Alves 2017, Spinal Cord Series and Cases; Farkas 2020, Spinal Cord Series and Cases; Flueck 2016, PLOS ONE; Garriso…	Shin 2021, Gazzetta Medica Italiana; Evans 2021, Archives of Physical Medicine & Rehabilitation; Garshick 2011, Physical Medicine and Rehabilitation; Grimm 1997, The American Journal of Physiology; Horiuchi 2020, The Journal of Spinal Cord Medicine; Itoh 2018, Journal of Physiological Anthropology; Sadowska-Krepa 2016, Spinal Cord; Carvalho 2005, Spinal Cord	Matos-Souza 2009, Atherosclerosis; Crisafulli 2009, European Journal of Applied Physiology; Schreiber 2017, Journal of Neurotrauma; Currie 2015, Medicine & Science in Sports & Exercise; Currie 2016, Frontiers in Physiology; deCarvalho 2006, Artificial Organs; Dela 2000, European Journal of Physiology; Dionyssiotis 2009, Journal of Rehabilitation Research & Development; Dionyssiotis 2008, Journal …	Shin 2021, Gazzetta Medica Italiana; Evans 2021, Archives of Physical Medicine & Rehabilitation; Garshick 2011, Physical Medicine and Rehabilitation; Sadowska-Krepa 2016, Spinal Cord	Claydon 2006, Journal of Spinal Cord Medicine; Convertino 1991, The American Journal of Physiology; Currie 2015, Medicine & Science in Sports & Exercise; Currie 2016, Frontiers in Physiology; D'Oliveira 2014, The Journal of Spinal Cord Medicine; deCarvalho 2006, Artificial Organs; Dela 2000, European Journal of Physiology; Hagobian 2004, Medicine & Science in Sports & Exercise; Hostettler 2011, S…	Dionyssiotis 2009, Journal of Rehabilitation Research & Development; Alves 2020, The Journal of Spinal Cord Medicine; Farkas 2020, Spinal Cord Series and Cases; Flueck 2016, PLOS ONE; Garrison 2008, Clinical Neurophysiology; Hopman 1998, Scandinavian Journal of Rehabilitative Medicine; Horiuchi 2020, The Journal of Spinal Cord Medicine; Horiuchi 2017, Archives of Physical Medicine & Rehabilitatio…	Matos-Souza 2013, International Journal of Cardiology; Coutinho 2018, The Journal of Sports Medicine and Physical Fitness; Currie 2015, Medicine & Science in Sports & Exercise; Vaile 2016, The Journal of Spinal Cord Medicine; Alves 2017, Spinal Cord Series and Cases; Egger 2020, Nutrients; D 2014, Medicine & Science in Sports & Exercise; Gervasi 2021, European Journal of Physical and Rehabilitati…
Hemoglobin A1c (%)	Cirnigliaro 2013, The Journal of Spinal Cord Medicine; Cirnigliaro 2021, Journal of Clinical Densitometry; Cirnigliaro 2015, Obesity; Maggioni 2003, Acta Diabetologica; Claydon 2006, Journal of Spinal Cord Medicine; Matos-Souza 2009, Atherosclerosis; Matos-Souza 2013, International Journal of Cardiology; Convertino 1991, The American Journal of Physiology; Ribeiro 2005, Nutrition Research; Crisaf…	Cirnigliaro 2013, The Journal of Spinal Cord Medicine; Claydon 2006, Journal of Spinal Cord Medicine; Ribeiro 2005, Nutrition Research; Crisafulli 2009, European Journal of Applied Physiology; Currie 2016, Frontiers in Physiology; TotosydeZepetnek 2017, The Journal of Spinal Cord Medicine; Davis 1987, European Journal of Applied Physiology and Occupational Physiology; Dionyssiotis 2009, Journal o…	Claydon 2006, Journal of Spinal Cord Medicine; Convertino 1991, The American Journal of Physiology; Currie 2015, Medicine & Science in Sports & Exercise; Currie 2016, Frontiers in Physiology; D'Oliveira 2014, The Journal of Spinal Cord Medicine; deCarvalho 2006, Artificial Organs; Dela 2000, European Journal of Physiology; Hostettler 2011, Spinal Cord; Evans 2021, Archives of Physical Medicine & …	NA	NA	Matos-Souza 2009, Atherosclerosis; Crisafulli 2009, European Journal of Applied Physiology; Schreiber 2017, Journal of Neurotrauma; Currie 2015, Medicine & Science in Sports & Exercise; Currie 2016, Frontiers in Physiology; deCarvalho 2006, Artificial Organs; Dela 2000, European Journal of Physiology; Dionyssiotis 2009, Journal of Rehabilitation Research & Development; Dionyssiotis 2008, Journal …	NA	Claydon 2006, Journal of Spinal Cord Medicine; Convertino 1991, The American Journal of Physiology; Currie 2015, Medicine & Science in Sports & Exercise; Currie 2016, Frontiers in Physiology; D'Oliveira 2014, The Journal of Spinal Cord Medicine; deCarvalho 2006, Artificial Organs; Dela 2000, European Journal of Physiology; Hagobian 2004, Medicine & Science in Sports & Exercise; Hostettler 2011, S…	Dionyssiotis 2009, Journal of Rehabilitation Research & Development; Alves 2020, The Journal of Spinal Cord Medicine; Farkas 2020, Spinal Cord Series and Cases; Flueck 2016, PLOS ONE; Garrison 2008, Clinical Neurophysiology; Hopman 1998, Scandinavian Journal of Rehabilitative Medicine; Horiuchi 2020, The Journal of Spinal Cord Medicine; Horiuchi 2017, Archives of Physical Medicine & Rehabilitatio…	NA
Glucose area under the curve OGTT	Cirnigliaro 2013, The Journal of Spinal Cord Medicine; Cirnigliaro 2021, Journal of Clinical Densitometry; Cirnigliaro 2015, Obesity; Maggioni 2003, Acta Diabetologica; Claydon 2006, Journal of Spinal Cord Medicine; Matos-Souza 2009, Atherosclerosis; Matos-Souza 2013, International Journal of Cardiology; Convertino 1991, The American Journal of Physiology; Ribeiro 2005, Nutrition Research; Crisaf…	Cirnigliaro 2013, The Journal of Spinal Cord Medicine; Claydon 2006, Journal of Spinal Cord Medicine; Ribeiro 2005, Nutrition Research; Crisafulli 2009, European Journal of Applied Physiology; Currie 2016, Frontiers in Physiology; TotosydeZepetnek 2017, The Journal of Spinal Cord Medicine; Davis 1987, European Journal of Applied Physiology and Occupational Physiology; Dionyssiotis 2009, Journal o…	Claydon 2006, Journal of Spinal Cord Medicine; Convertino 1991, The American Journal of Physiology; Currie 2015, Medicine & Science in Sports & Exercise; Currie 2016, Frontiers in Physiology; D'Oliveira 2014, The Journal of Spinal Cord Medicine; deCarvalho 2006, Artificial Organs; Dela 2000, European Journal of Physiology; Hostettler 2011, Spinal Cord; Evans 2021, Archives of Physical Medicine & …	NA	NA	Matos-Souza 2009, Atherosclerosis; Crisafulli 2009, European Journal of Applied Physiology; Schreiber 2017, Journal of Neurotrauma; Currie 2015, Medicine & Science in Sports & Exercise; Currie 2016, Frontiers in Physiology; deCarvalho 2006, Artificial Organs; Dela 2000, European Journal of Physiology; Dionyssiotis 2009, Journal of Rehabilitation Research & Development; Dionyssiotis 2008, Journal …	NA	Claydon 2006, Journal of Spinal Cord Medicine; Convertino 1991, The American Journal of Physiology; Currie 2015, Medicine & Science in Sports & Exercise; Currie 2016, Frontiers in Physiology; D'Oliveira 2014, The Journal of Spinal Cord Medicine; deCarvalho 2006, Artificial Organs; Dela 2000, European Journal of Physiology; Hagobian 2004, Medicine & Science in Sports & Exercise; Hostettler 2011, S…	NA	NA
Insulin area under the curve OGTT	Cirnigliaro 2013, The Journal of Spinal Cord Medicine; Cirnigliaro 2021, Journal of Clinical Densitometry; Cirnigliaro 2015, Obesity; Maggioni 2003, Acta Diabetologica; Claydon 2006, Journal of Spinal Cord Medicine; Matos-Souza 2009, Atherosclerosis; Matos-Souza 2013, International Journal of Cardiology; Convertino 1991, The American Journal of Physiology; Ribeiro 2005, Nutrition Research; Crisaf…	Cirnigliaro 2013, The Journal of Spinal Cord Medicine; Claydon 2006, Journal of Spinal Cord Medicine; Ribeiro 2005, Nutrition Research; Crisafulli 2009, European Journal of Applied Physiology; Currie 2016, Frontiers in Physiology; TotosydeZepetnek 2017, The Journal of Spinal Cord Medicine; Davis 1987, European Journal of Applied Physiology and Occupational Physiology; Dionyssiotis 2009, Journal o…	Claydon 2006, Journal of Spinal Cord Medicine; Convertino 1991, The American Journal of Physiology; Currie 2015, Medicine & Science in Sports & Exercise; Currie 2016, Frontiers in Physiology; D'Oliveira 2014, The Journal of Spinal Cord Medicine; deCarvalho 2006, Artificial Organs; Dela 2000, European Journal of Physiology; Hostettler 2011, Spinal Cord; Evans 2021, Archives of Physical Medicine & …	NA	NA	Matos-Souza 2009, Atherosclerosis; Crisafulli 2009, European Journal of Applied Physiology; Schreiber 2017, Journal of Neurotrauma; Currie 2015, Medicine & Science in Sports & Exercise; Currie 2016, Frontiers in Physiology; deCarvalho 2006, Artificial Organs; Dela 2000, European Journal of Physiology; Dionyssiotis 2009, Journal of Rehabilitation Research & Development; Dionyssiotis 2008, Journal …	NA	Claydon 2006, Journal of Spinal Cord Medicine; Convertino 1991, The American Journal of Physiology; Currie 2015, Medicine & Science in Sports & Exercise; Currie 2016, Frontiers in Physiology; D'Oliveira 2014, The Journal of Spinal Cord Medicine; deCarvalho 2006, Artificial Organs; Dela 2000, European Journal of Physiology; Hagobian 2004, Medicine & Science in Sports & Exercise; Hostettler 2011, S…	NA	NA
Glucose 120 min OGTT (mg/dL)	Cirnigliaro 2013, The Journal of Spinal Cord Medicine; Cirnigliaro 2021, Journal of Clinical Densitometry; Cirnigliaro 2015, Obesity; Maggioni 2003, Acta Diabetologica; Claydon 2006, Journal of Spinal Cord Medicine; Matos-Souza 2009, Atherosclerosis; Matos-Souza 2013, International Journal of Cardiology; Convertino 1991, The American Journal of Physiology; Ribeiro 2005, Nutrition Research; Crisaf…	Cirnigliaro 2013, The Journal of Spinal Cord Medicine; Claydon 2006, Journal of Spinal Cord Medicine; Ribeiro 2005, Nutrition Research; Crisafulli 2009, European Journal of Applied Physiology; Currie 2016, Frontiers in Physiology; TotosydeZepetnek 2017, The Journal of Spinal Cord Medicine; Davis 1987, European Journal of Applied Physiology and Occupational Physiology; Dionyssiotis 2009, Journal o…	Claydon 2006, Journal of Spinal Cord Medicine; Convertino 1991, The American Journal of Physiology; Currie 2015, Medicine & Science in Sports & Exercise; Currie 2016, Frontiers in Physiology; D'Oliveira 2014, The Journal of Spinal Cord Medicine; deCarvalho 2006, Artificial Organs; Dela 2000, European Journal of Physiology; Hostettler 2011, Spinal Cord; Evans 2021, Archives of Physical Medicine & …	Crisafulli 2009, European Journal of Applied Physiology; Currie 2016, Frontiers in Physiology; deCarvalho 2006, Artificial Organs; Dionyssiotis 2008, Journal of Clinical Densitometry; Driussi 2014, The Journal of Spinal Cord Medicine; Alves 2020, The Journal of Spinal Cord Medicine; Alves 2017, Spinal Cord Series and Cases; Farkas 2020, Spinal Cord Series and Cases; Flueck 2016, PLOS ONE; Garriso…	NA	Matos-Souza 2009, Atherosclerosis; Crisafulli 2009, European Journal of Applied Physiology; Schreiber 2017, Journal of Neurotrauma; Currie 2015, Medicine & Science in Sports & Exercise; Currie 2016, Frontiers in Physiology; deCarvalho 2006, Artificial Organs; Dela 2000, European Journal of Physiology; Dionyssiotis 2009, Journal of Rehabilitation Research & Development; Dionyssiotis 2008, Journal …	NA	Claydon 2006, Journal of Spinal Cord Medicine; Convertino 1991, The American Journal of Physiology; Currie 2015, Medicine & Science in Sports & Exercise; Currie 2016, Frontiers in Physiology; D'Oliveira 2014, The Journal of Spinal Cord Medicine; deCarvalho 2006, Artificial Organs; Dela 2000, European Journal of Physiology; Hagobian 2004, Medicine & Science in Sports & Exercise; Hostettler 2011, S…	Dionyssiotis 2009, Journal of Rehabilitation Research & Development; Alves 2020, The Journal of Spinal Cord Medicine; Farkas 2020, Spinal Cord Series and Cases; Flueck 2016, PLOS ONE; Garrison 2008, Clinical Neurophysiology; Hopman 1998, Scandinavian Journal of Rehabilitative Medicine; Horiuchi 2020, The Journal of Spinal Cord Medicine; Horiuchi 2017, Archives of Physical Medicine & Rehabilitatio…	NA
Peak glucose OGTT (mg/dL)	Cirnigliaro 2013, The Journal of Spinal Cord Medicine; Cirnigliaro 2021, Journal of Clinical Densitometry; Cirnigliaro 2015, Obesity; Maggioni 2003, Acta Diabetologica; Claydon 2006, Journal of Spinal Cord Medicine; Matos-Souza 2009, Atherosclerosis; Matos-Souza 2013, International Journal of Cardiology; Convertino 1991, The American Journal of Physiology; Ribeiro 2005, Nutrition Research; Crisaf…	Cirnigliaro 2013, The Journal of Spinal Cord Medicine; Claydon 2006, Journal of Spinal Cord Medicine; Ribeiro 2005, Nutrition Research; Crisafulli 2009, European Journal of Applied Physiology; Currie 2016, Frontiers in Physiology; TotosydeZepetnek 2017, The Journal of Spinal Cord Medicine; Davis 1987, European Journal of Applied Physiology and Occupational Physiology; Dionyssiotis 2009, Journal o…	Claydon 2006, Journal of Spinal Cord Medicine; Convertino 1991, The American Journal of Physiology; Currie 2015, Medicine & Science in Sports & Exercise; Currie 2016, Frontiers in Physiology; D'Oliveira 2014, The Journal of Spinal Cord Medicine; deCarvalho 2006, Artificial Organs; Dela 2000, European Journal of Physiology; Hostettler 2011, Spinal Cord; Evans 2021, Archives of Physical Medicine & …	NA	NA	NA	NA	Claydon 2006, Journal of Spinal Cord Medicine; Convertino 1991, The American Journal of Physiology; Currie 2015, Medicine & Science in Sports & Exercise; Currie 2016, Frontiers in Physiology; D'Oliveira 2014, The Journal of Spinal Cord Medicine; deCarvalho 2006, Artificial Organs; Dela 2000, European Journal of Physiology; Hagobian 2004, Medicine & Science in Sports & Exercise; Hostettler 2011, S…	NA	NA
Matsuda index OGTT	Cirnigliaro 2013, The Journal of Spinal Cord Medicine; Cirnigliaro 2021, Journal of Clinical Densitometry; Cirnigliaro 2015, Obesity; Maggioni 2003, Acta Diabetologica; Claydon 2006, Journal of Spinal Cord Medicine; Matos-Souza 2009, Atherosclerosis; Matos-Souza 2013, International Journal of Cardiology; Convertino 1991, The American Journal of Physiology; Ribeiro 2005, Nutrition Research; Crisaf…	Cirnigliaro 2013, The Journal of Spinal Cord Medicine; Claydon 2006, Journal of Spinal Cord Medicine; Ribeiro 2005, Nutrition Research; Crisafulli 2009, European Journal of Applied Physiology; Currie 2016, Frontiers in Physiology; TotosydeZepetnek 2017, The Journal of Spinal Cord Medicine; Davis 1987, European Journal of Applied Physiology and Occupational Physiology; Dionyssiotis 2009, Journal o…	NA	NA	Shin 2021, Gazzetta Medica Italiana; Evans 2021, Archives of Physical Medicine & Rehabilitation; Garshick 2011, Physical Medicine and Rehabilitation; Grimm 1997, The American Journal of Physiology; Horiuchi 2020, The Journal of Spinal Cord Medicine; Itoh 2018, Journal of Physiological Anthropology; Sadowska-Krepa 2016, Spinal Cord; Carvalho 2005, Spinal Cord	Matos-Souza 2009, Atherosclerosis; Crisafulli 2009, European Journal of Applied Physiology; Schreiber 2017, Journal of Neurotrauma; Currie 2015, Medicine & Science in Sports & Exercise; Currie 2016, Frontiers in Physiology; deCarvalho 2006, Artificial Organs; Dela 2000, European Journal of Physiology; Dionyssiotis 2009, Journal of Rehabilitation Research & Development; Dionyssiotis 2008, Journal …	Shin 2021, Gazzetta Medica Italiana; Evans 2021, Archives of Physical Medicine & Rehabilitation; Garshick 2011, Physical Medicine and Rehabilitation; Sadowska-Krepa 2016, Spinal Cord	Claydon 2006, Journal of Spinal Cord Medicine; Convertino 1991, The American Journal of Physiology; Currie 2015, Medicine & Science in Sports & Exercise; Currie 2016, Frontiers in Physiology; D'Oliveira 2014, The Journal of Spinal Cord Medicine; deCarvalho 2006, Artificial Organs; Dela 2000, European Journal of Physiology; Hagobian 2004, Medicine & Science in Sports & Exercise; Hostettler 2011, S…	NA	NA
HOMA 1 IR	Cirnigliaro 2013, The Journal of Spinal Cord Medicine; Cirnigliaro 2021, Journal of Clinical Densitometry; Cirnigliaro 2015, Obesity; Maggioni 2003, Acta Diabetologica; Claydon 2006, Journal of Spinal Cord Medicine; Matos-Souza 2009, Atherosclerosis; Matos-Souza 2013, International Journal of Cardiology; Convertino 1991, The American Journal of Physiology; Ribeiro 2005, Nutrition Research; Crisaf…	Cirnigliaro 2013, The Journal of Spinal Cord Medicine; Claydon 2006, Journal of Spinal Cord Medicine; Ribeiro 2005, Nutrition Research; Crisafulli 2009, European Journal of Applied Physiology; Currie 2016, Frontiers in Physiology; TotosydeZepetnek 2017, The Journal of Spinal Cord Medicine; Davis 1987, European Journal of Applied Physiology and Occupational Physiology; Dionyssiotis 2009, Journal o…	Claydon 2006, Journal of Spinal Cord Medicine; Convertino 1991, The American Journal of Physiology; Currie 2015, Medicine & Science in Sports & Exercise; Currie 2016, Frontiers in Physiology; D'Oliveira 2014, The Journal of Spinal Cord Medicine; deCarvalho 2006, Artificial Organs; Dela 2000, European Journal of Physiology; Hostettler 2011, Spinal Cord; Evans 2021, Archives of Physical Medicine & …	Crisafulli 2009, European Journal of Applied Physiology; Currie 2016, Frontiers in Physiology; deCarvalho 2006, Artificial Organs; Dionyssiotis 2008, Journal of Clinical Densitometry; Driussi 2014, The Journal of Spinal Cord Medicine; Alves 2020, The Journal of Spinal Cord Medicine; Alves 2017, Spinal Cord Series and Cases; Farkas 2020, Spinal Cord Series and Cases; Flueck 2016, PLOS ONE; Garriso…	Shin 2021, Gazzetta Medica Italiana; Evans 2021, Archives of Physical Medicine & Rehabilitation; Garshick 2011, Physical Medicine and Rehabilitation; Grimm 1997, The American Journal of Physiology; Horiuchi 2020, The Journal of Spinal Cord Medicine; Itoh 2018, Journal of Physiological Anthropology; Sadowska-Krepa 2016, Spinal Cord; Carvalho 2005, Spinal Cord	Matos-Souza 2009, Atherosclerosis; Crisafulli 2009, European Journal of Applied Physiology; Schreiber 2017, Journal of Neurotrauma; Currie 2015, Medicine & Science in Sports & Exercise; Currie 2016, Frontiers in Physiology; deCarvalho 2006, Artificial Organs; Dela 2000, European Journal of Physiology; Dionyssiotis 2009, Journal of Rehabilitation Research & Development; Dionyssiotis 2008, Journal …	Shin 2021, Gazzetta Medica Italiana; Evans 2021, Archives of Physical Medicine & Rehabilitation; Garshick 2011, Physical Medicine and Rehabilitation; Sadowska-Krepa 2016, Spinal Cord	Claydon 2006, Journal of Spinal Cord Medicine; Convertino 1991, The American Journal of Physiology; Currie 2015, Medicine & Science in Sports & Exercise; Currie 2016, Frontiers in Physiology; D'Oliveira 2014, The Journal of Spinal Cord Medicine; deCarvalho 2006, Artificial Organs; Dela 2000, European Journal of Physiology; Hagobian 2004, Medicine & Science in Sports & Exercise; Hostettler 2011, S…	Dionyssiotis 2009, Journal of Rehabilitation Research & Development; Alves 2020, The Journal of Spinal Cord Medicine; Farkas 2020, Spinal Cord Series and Cases; Flueck 2016, PLOS ONE; Garrison 2008, Clinical Neurophysiology; Hopman 1998, Scandinavian Journal of Rehabilitative Medicine; Horiuchi 2020, The Journal of Spinal Cord Medicine; Horiuchi 2017, Archives of Physical Medicine & Rehabilitatio…	Matos-Souza 2013, International Journal of Cardiology; Coutinho 2018, The Journal of Sports Medicine and Physical Fitness; Currie 2015, Medicine & Science in Sports & Exercise; Vaile 2016, The Journal of Spinal Cord Medicine; Alves 2017, Spinal Cord Series and Cases; Egger 2020, Nutrients; D 2014, Medicine & Science in Sports & Exercise; Gervasi 2021, European Journal of Physical and Rehabilitati…
HOMA 2 IR	Cirnigliaro 2013, The Journal of Spinal Cord Medicine; Cirnigliaro 2021, Journal of Clinical Densitometry; Cirnigliaro 2015, Obesity; Maggioni 2003, Acta Diabetologica; Claydon 2006, Journal of Spinal Cord Medicine; Matos-Souza 2009, Atherosclerosis; Matos-Souza 2013, International Journal of Cardiology; Convertino 1991, The American Journal of Physiology; Ribeiro 2005, Nutrition Research; Crisaf…	Cirnigliaro 2013, The Journal of Spinal Cord Medicine; Claydon 2006, Journal of Spinal Cord Medicine; Ribeiro 2005, Nutrition Research; Crisafulli 2009, European Journal of Applied Physiology; Currie 2016, Frontiers in Physiology; TotosydeZepetnek 2017, The Journal of Spinal Cord Medicine; Davis 1987, European Journal of Applied Physiology and Occupational Physiology; Dionyssiotis 2009, Journal o…	NA	NA	NA	NA	NA	NA	NA	NA
Quantitative insulin sensitivity check index	Cirnigliaro 2013, The Journal of Spinal Cord Medicine; Cirnigliaro 2021, Journal of Clinical Densitometry; Cirnigliaro 2015, Obesity; Maggioni 2003, Acta Diabetologica; Claydon 2006, Journal of Spinal Cord Medicine; Matos-Souza 2009, Atherosclerosis; Matos-Souza 2013, International Journal of Cardiology; Convertino 1991, The American Journal of Physiology; Ribeiro 2005, Nutrition Research; Crisaf…	Cirnigliaro 2013, The Journal of Spinal Cord Medicine; Claydon 2006, Journal of Spinal Cord Medicine; Ribeiro 2005, Nutrition Research; Crisafulli 2009, European Journal of Applied Physiology; Currie 2016, Frontiers in Physiology; TotosydeZepetnek 2017, The Journal of Spinal Cord Medicine; Davis 1987, European Journal of Applied Physiology and Occupational Physiology; Dionyssiotis 2009, Journal o…	NA	NA	NA	Matos-Souza 2009, Atherosclerosis; Crisafulli 2009, European Journal of Applied Physiology; Schreiber 2017, Journal of Neurotrauma; Currie 2015, Medicine & Science in Sports & Exercise; Currie 2016, Frontiers in Physiology; deCarvalho 2006, Artificial Organs; Dela 2000, European Journal of Physiology; Dionyssiotis 2009, Journal of Rehabilitation Research & Development; Dionyssiotis 2008, Journal …	NA	NA	NA	NA
Insulin sensitivity IVGTT	Cirnigliaro 2013, The Journal of Spinal Cord Medicine; Cirnigliaro 2021, Journal of Clinical Densitometry; Cirnigliaro 2015, Obesity; Maggioni 2003, Acta Diabetologica; Claydon 2006, Journal of Spinal Cord Medicine; Matos-Souza 2009, Atherosclerosis; Matos-Souza 2013, International Journal of Cardiology; Convertino 1991, The American Journal of Physiology; Ribeiro 2005, Nutrition Research; Crisaf…	Cirnigliaro 2013, The Journal of Spinal Cord Medicine; Claydon 2006, Journal of Spinal Cord Medicine; Ribeiro 2005, Nutrition Research; Crisafulli 2009, European Journal of Applied Physiology; Currie 2016, Frontiers in Physiology; TotosydeZepetnek 2017, The Journal of Spinal Cord Medicine; Davis 1987, European Journal of Applied Physiology and Occupational Physiology; Dionyssiotis 2009, Journal o…	Claydon 2006, Journal of Spinal Cord Medicine; Convertino 1991, The American Journal of Physiology; Currie 2015, Medicine & Science in Sports & Exercise; Currie 2016, Frontiers in Physiology; D'Oliveira 2014, The Journal of Spinal Cord Medicine; deCarvalho 2006, Artificial Organs; Dela 2000, European Journal of Physiology; Hostettler 2011, Spinal Cord; Evans 2021, Archives of Physical Medicine & …	Crisafulli 2009, European Journal of Applied Physiology; Currie 2016, Frontiers in Physiology; deCarvalho 2006, Artificial Organs; Dionyssiotis 2008, Journal of Clinical Densitometry; Driussi 2014, The Journal of Spinal Cord Medicine; Alves 2020, The Journal of Spinal Cord Medicine; Alves 2017, Spinal Cord Series and Cases; Farkas 2020, Spinal Cord Series and Cases; Flueck 2016, PLOS ONE; Garriso…	NA	Matos-Souza 2009, Atherosclerosis; Crisafulli 2009, European Journal of Applied Physiology; Schreiber 2017, Journal of Neurotrauma; Currie 2015, Medicine & Science in Sports & Exercise; Currie 2016, Frontiers in Physiology; deCarvalho 2006, Artificial Organs; Dela 2000, European Journal of Physiology; Dionyssiotis 2009, Journal of Rehabilitation Research & Development; Dionyssiotis 2008, Journal …	NA	Claydon 2006, Journal of Spinal Cord Medicine; Convertino 1991, The American Journal of Physiology; Currie 2015, Medicine & Science in Sports & Exercise; Currie 2016, Frontiers in Physiology; D'Oliveira 2014, The Journal of Spinal Cord Medicine; deCarvalho 2006, Artificial Organs; Dela 2000, European Journal of Physiology; Hagobian 2004, Medicine & Science in Sports & Exercise; Hostettler 2011, S…	NA	NA
Glucose effectiveness IVGTT	Cirnigliaro 2013, The Journal of Spinal Cord Medicine; Cirnigliaro 2021, Journal of Clinical Densitometry; Cirnigliaro 2015, Obesity; Maggioni 2003, Acta Diabetologica; Claydon 2006, Journal of Spinal Cord Medicine; Matos-Souza 2009, Atherosclerosis; Matos-Souza 2013, International Journal of Cardiology; Convertino 1991, The American Journal of Physiology; Ribeiro 2005, Nutrition Research; Crisaf…	Cirnigliaro 2013, The Journal of Spinal Cord Medicine; Claydon 2006, Journal of Spinal Cord Medicine; Ribeiro 2005, Nutrition Research; Crisafulli 2009, European Journal of Applied Physiology; Currie 2016, Frontiers in Physiology; TotosydeZepetnek 2017, The Journal of Spinal Cord Medicine; Davis 1987, European Journal of Applied Physiology and Occupational Physiology; Dionyssiotis 2009, Journal o…	NA	Crisafulli 2009, European Journal of Applied Physiology; Currie 2016, Frontiers in Physiology; deCarvalho 2006, Artificial Organs; Dionyssiotis 2008, Journal of Clinical Densitometry; Driussi 2014, The Journal of Spinal Cord Medicine; Alves 2020, The Journal of Spinal Cord Medicine; Alves 2017, Spinal Cord Series and Cases; Farkas 2020, Spinal Cord Series and Cases; Flueck 2016, PLOS ONE; Garriso…	NA	Matos-Souza 2009, Atherosclerosis; Crisafulli 2009, European Journal of Applied Physiology; Schreiber 2017, Journal of Neurotrauma; Currie 2015, Medicine & Science in Sports & Exercise; Currie 2016, Frontiers in Physiology; deCarvalho 2006, Artificial Organs; Dela 2000, European Journal of Physiology; Dionyssiotis 2009, Journal of Rehabilitation Research & Development; Dionyssiotis 2008, Journal …	NA	NA	NA	NA
Tumor necrosis factor (pg/mL)	Cirnigliaro 2013, The Journal of Spinal Cord Medicine; Cirnigliaro 2021, Journal of Clinical Densitometry; Cirnigliaro 2015, Obesity; Maggioni 2003, Acta Diabetologica; Claydon 2006, Journal of Spinal Cord Medicine; Matos-Souza 2009, Atherosclerosis; Matos-Souza 2013, International Journal of Cardiology; Convertino 1991, The American Journal of Physiology; Ribeiro 2005, Nutrition Research; Crisaf…	Cirnigliaro 2013, The Journal of Spinal Cord Medicine; Claydon 2006, Journal of Spinal Cord Medicine; Ribeiro 2005, Nutrition Research; Crisafulli 2009, European Journal of Applied Physiology; Currie 2016, Frontiers in Physiology; TotosydeZepetnek 2017, The Journal of Spinal Cord Medicine; Davis 1987, European Journal of Applied Physiology and Occupational Physiology; Dionyssiotis 2009, Journal o…	Claydon 2006, Journal of Spinal Cord Medicine; Convertino 1991, The American Journal of Physiology; Currie 2015, Medicine & Science in Sports & Exercise; Currie 2016, Frontiers in Physiology; D'Oliveira 2014, The Journal of Spinal Cord Medicine; deCarvalho 2006, Artificial Organs; Dela 2000, European Journal of Physiology; Hostettler 2011, Spinal Cord; Evans 2021, Archives of Physical Medicine & …	Crisafulli 2009, European Journal of Applied Physiology; Currie 2016, Frontiers in Physiology; deCarvalho 2006, Artificial Organs; Dionyssiotis 2008, Journal of Clinical Densitometry; Driussi 2014, The Journal of Spinal Cord Medicine; Alves 2020, The Journal of Spinal Cord Medicine; Alves 2017, Spinal Cord Series and Cases; Farkas 2020, Spinal Cord Series and Cases; Flueck 2016, PLOS ONE; Garriso…	NA	Matos-Souza 2009, Atherosclerosis; Crisafulli 2009, European Journal of Applied Physiology; Schreiber 2017, Journal of Neurotrauma; Currie 2015, Medicine & Science in Sports & Exercise; Currie 2016, Frontiers in Physiology; deCarvalho 2006, Artificial Organs; Dela 2000, European Journal of Physiology; Dionyssiotis 2009, Journal of Rehabilitation Research & Development; Dionyssiotis 2008, Journal …	NA	Claydon 2006, Journal of Spinal Cord Medicine; Convertino 1991, The American Journal of Physiology; Currie 2015, Medicine & Science in Sports & Exercise; Currie 2016, Frontiers in Physiology; D'Oliveira 2014, The Journal of Spinal Cord Medicine; deCarvalho 2006, Artificial Organs; Dela 2000, European Journal of Physiology; Hagobian 2004, Medicine & Science in Sports & Exercise; Hostettler 2011, S…	NA	NA
Interleukin-6 (pg/mL)	Cirnigliaro 2013, The Journal of Spinal Cord Medicine; Cirnigliaro 2021, Journal of Clinical Densitometry; Cirnigliaro 2015, Obesity; Maggioni 2003, Acta Diabetologica; Claydon 2006, Journal of Spinal Cord Medicine; Matos-Souza 2009, Atherosclerosis; Matos-Souza 2013, International Journal of Cardiology; Convertino 1991, The American Journal of Physiology; Ribeiro 2005, Nutrition Research; Crisaf…	Cirnigliaro 2013, The Journal of Spinal Cord Medicine; Claydon 2006, Journal of Spinal Cord Medicine; Ribeiro 2005, Nutrition Research; Crisafulli 2009, European Journal of Applied Physiology; Currie 2016, Frontiers in Physiology; TotosydeZepetnek 2017, The Journal of Spinal Cord Medicine; Davis 1987, European Journal of Applied Physiology and Occupational Physiology; Dionyssiotis 2009, Journal o…	Claydon 2006, Journal of Spinal Cord Medicine; Convertino 1991, The American Journal of Physiology; Currie 2015, Medicine & Science in Sports & Exercise; Currie 2016, Frontiers in Physiology; D'Oliveira 2014, The Journal of Spinal Cord Medicine; deCarvalho 2006, Artificial Organs; Dela 2000, European Journal of Physiology; Hostettler 2011, Spinal Cord; Evans 2021, Archives of Physical Medicine & …	Crisafulli 2009, European Journal of Applied Physiology; Currie 2016, Frontiers in Physiology; deCarvalho 2006, Artificial Organs; Dionyssiotis 2008, Journal of Clinical Densitometry; Driussi 2014, The Journal of Spinal Cord Medicine; Alves 2020, The Journal of Spinal Cord Medicine; Alves 2017, Spinal Cord Series and Cases; Farkas 2020, Spinal Cord Series and Cases; Flueck 2016, PLOS ONE; Garriso…	Shin 2021, Gazzetta Medica Italiana; Evans 2021, Archives of Physical Medicine & Rehabilitation; Garshick 2011, Physical Medicine and Rehabilitation; Grimm 1997, The American Journal of Physiology; Horiuchi 2020, The Journal of Spinal Cord Medicine; Itoh 2018, Journal of Physiological Anthropology; Sadowska-Krepa 2016, Spinal Cord; Carvalho 2005, Spinal Cord	Matos-Souza 2009, Atherosclerosis; Crisafulli 2009, European Journal of Applied Physiology; Schreiber 2017, Journal of Neurotrauma; Currie 2015, Medicine & Science in Sports & Exercise; Currie 2016, Frontiers in Physiology; deCarvalho 2006, Artificial Organs; Dela 2000, European Journal of Physiology; Dionyssiotis 2009, Journal of Rehabilitation Research & Development; Dionyssiotis 2008, Journal …	Shin 2021, Gazzetta Medica Italiana; Evans 2021, Archives of Physical Medicine & Rehabilitation; Garshick 2011, Physical Medicine and Rehabilitation; Sadowska-Krepa 2016, Spinal Cord	Claydon 2006, Journal of Spinal Cord Medicine; Convertino 1991, The American Journal of Physiology; Currie 2015, Medicine & Science in Sports & Exercise; Currie 2016, Frontiers in Physiology; D'Oliveira 2014, The Journal of Spinal Cord Medicine; deCarvalho 2006, Artificial Organs; Dela 2000, European Journal of Physiology; Hagobian 2004, Medicine & Science in Sports & Exercise; Hostettler 2011, S…	Dionyssiotis 2009, Journal of Rehabilitation Research & Development; Alves 2020, The Journal of Spinal Cord Medicine; Farkas 2020, Spinal Cord Series and Cases; Flueck 2016, PLOS ONE; Garrison 2008, Clinical Neurophysiology; Hopman 1998, Scandinavian Journal of Rehabilitative Medicine; Horiuchi 2020, The Journal of Spinal Cord Medicine; Horiuchi 2017, Archives of Physical Medicine & Rehabilitatio…	NA
C-reactive protein (mg/L)	Cirnigliaro 2013, The Journal of Spinal Cord Medicine; Cirnigliaro 2021, Journal of Clinical Densitometry; Cirnigliaro 2015, Obesity; Maggioni 2003, Acta Diabetologica; Claydon 2006, Journal of Spinal Cord Medicine; Matos-Souza 2009, Atherosclerosis; Matos-Souza 2013, International Journal of Cardiology; Convertino 1991, The American Journal of Physiology; Ribeiro 2005, Nutrition Research; Crisaf…	Cirnigliaro 2013, The Journal of Spinal Cord Medicine; Claydon 2006, Journal of Spinal Cord Medicine; Ribeiro 2005, Nutrition Research; Crisafulli 2009, European Journal of Applied Physiology; Currie 2016, Frontiers in Physiology; TotosydeZepetnek 2017, The Journal of Spinal Cord Medicine; Davis 1987, European Journal of Applied Physiology and Occupational Physiology; Dionyssiotis 2009, Journal o…	Claydon 2006, Journal of Spinal Cord Medicine; Convertino 1991, The American Journal of Physiology; Currie 2015, Medicine & Science in Sports & Exercise; Currie 2016, Frontiers in Physiology; D'Oliveira 2014, The Journal of Spinal Cord Medicine; deCarvalho 2006, Artificial Organs; Dela 2000, European Journal of Physiology; Hostettler 2011, Spinal Cord; Evans 2021, Archives of Physical Medicine & …	Crisafulli 2009, European Journal of Applied Physiology; Currie 2016, Frontiers in Physiology; deCarvalho 2006, Artificial Organs; Dionyssiotis 2008, Journal of Clinical Densitometry; Driussi 2014, The Journal of Spinal Cord Medicine; Alves 2020, The Journal of Spinal Cord Medicine; Alves 2017, Spinal Cord Series and Cases; Farkas 2020, Spinal Cord Series and Cases; Flueck 2016, PLOS ONE; Garriso…	Shin 2021, Gazzetta Medica Italiana; Evans 2021, Archives of Physical Medicine & Rehabilitation; Garshick 2011, Physical Medicine and Rehabilitation; Grimm 1997, The American Journal of Physiology; Horiuchi 2020, The Journal of Spinal Cord Medicine; Itoh 2018, Journal of Physiological Anthropology; Sadowska-Krepa 2016, Spinal Cord; Carvalho 2005, Spinal Cord	Matos-Souza 2009, Atherosclerosis; Crisafulli 2009, European Journal of Applied Physiology; Schreiber 2017, Journal of Neurotrauma; Currie 2015, Medicine & Science in Sports & Exercise; Currie 2016, Frontiers in Physiology; deCarvalho 2006, Artificial Organs; Dela 2000, European Journal of Physiology; Dionyssiotis 2009, Journal of Rehabilitation Research & Development; Dionyssiotis 2008, Journal …	Shin 2021, Gazzetta Medica Italiana; Evans 2021, Archives of Physical Medicine & Rehabilitation; Garshick 2011, Physical Medicine and Rehabilitation; Sadowska-Krepa 2016, Spinal Cord	Claydon 2006, Journal of Spinal Cord Medicine; Convertino 1991, The American Journal of Physiology; Currie 2015, Medicine & Science in Sports & Exercise; Currie 2016, Frontiers in Physiology; D'Oliveira 2014, The Journal of Spinal Cord Medicine; deCarvalho 2006, Artificial Organs; Dela 2000, European Journal of Physiology; Hagobian 2004, Medicine & Science in Sports & Exercise; Hostettler 2011, S…	Dionyssiotis 2009, Journal of Rehabilitation Research & Development; Alves 2020, The Journal of Spinal Cord Medicine; Farkas 2020, Spinal Cord Series and Cases; Flueck 2016, PLOS ONE; Garrison 2008, Clinical Neurophysiology; Hopman 1998, Scandinavian Journal of Rehabilitative Medicine; Horiuchi 2020, The Journal of Spinal Cord Medicine; Horiuchi 2017, Archives of Physical Medicine & Rehabilitatio…	Matos-Souza 2013, International Journal of Cardiology; Coutinho 2018, The Journal of Sports Medicine and Physical Fitness; Currie 2015, Medicine & Science in Sports & Exercise; Vaile 2016, The Journal of Spinal Cord Medicine; Alves 2017, Spinal Cord Series and Cases; Egger 2020, Nutrients; D 2014, Medicine & Science in Sports & Exercise; Gervasi 2021, European Journal of Physical and Rehabilitati…
