# Supplementary material for: Cardiometabolic Risk in Chronic Spinal Cord Injury: A Systematic Review with Meta-Analysis and Temporal and Geographical Trends
Source: J Clin Med. 2025 Apr 22;14(9):2872. doi: 10.3390/jcm14092872 (PMC12072459; doi:10.3390/jcm14092872)
Supplement: Supplementary file 1 [file jcm-14-02872-s001.zip › S8_WeightedFemale_new3.xlsx]

## Sheet: S8_WeightedFemale_new3
fullname	sci_npapers	sci_n	sci_mean	sci_ci_low	sci_ci_high	para_npapers	para_n	para_mean	para_ci_low	para_ci_high	tetra_npapers	tetra_n	tetra_mean	tetra_ci_low	tetra_ci_high	complete_npapers	complete_n	complete_mean	complete_ci_low	complete_ci_high	incomplete_npapers	incomplete_n	incomplete_mean	incomplete_ci_low	incomplete_ci_high	motor_complete_npapers	motor_complete_n	motor_complete_mean	motor_complete_ci_low	motor_complete_ci_high	motor_incomplete_npapers	motor_incomplete_n	motor_incomplete_mean	motor_incomplete_ci_low	motor_incomplete_ci_high	sloi_high_npapers	sloi_high_n	sloi_high_mean	sloi_high_ci_low	sloi_high_ci_high	sloi_low_npapers	sloi_low_n	sloi_low_mean	sloi_low_ci_low	sloi_low_ci_high	athlete_npapers	athlete_n	athlete_mean	athlete_ci_low
Age (yrs)	11	372	40.4521	35.8479	42.9949	4	60	31.65	29	42.25	2	16	32.7	NA	NA	NA	NA	NA	NA	NA	1	13	42	NA	NA	3	27	41	39	42	NA	NA	NA	NA	NA	3	35	32.4937	32.32	32.7	1	6	43	NA	NA	2	14	27.0571	22
Height (cm)	5	84	166.557	164.793	169.371	4	60	165.58	163.871	167.471	2	16	172	NA	NA	NA	NA	NA	NA	NA	NA	NA	NA	NA	NA	2	14	166.043	163	170.1	NA	NA	NA	NA	NA	2	16	172	NA	NA	1	6	161.7	NA	NA	2	14	155.571	153
Time since injury (yrs)	11	372	12.7809	8.70078	14.7323	4	60	10.39	10.1714	10.8143	2	16	11.4	NA	NA	NA	NA	NA	NA	NA	1	13	10.9	NA	NA	3	27	10.4333	10	10.9	NA	NA	NA	NA	NA	3	35	8.75086	6.52	11.4	1	6	11.5	NA	NA	2	14	18.7429	16.9
Body mass (kg)	5	84	59.9905	57.0023	66.116	4	60	59.32	57.3	67.4	2	16	55	NA	NA	NA	NA	NA	NA	NA	NA	NA	NA	NA	NA	2	14	70.8429	65.3	75	NA	NA	NA	NA	NA	2	16	55	NA	NA	1	6	69.5	NA	NA	2	14	54.7429	48.7
Body mass index (kg/m^2)	9	320	25.5367	24.6431	26.2385	2	12	24.6	22.6	26.6	NA	NA	NA	NA	NA	NA	NA	NA	NA	NA	1	13	27.8	NA	NA	3	27	26.7037	22.6	28	NA	NA	NA	NA	NA	NA	NA	NA	NA	NA	1	6	26.6	NA	NA	2	14	22.5571	20.8
Total body fat (kg)	2	12	30.95	30.8	31.1	2	12	30.95	30.8	31.1	NA	NA	NA	NA	NA	NA	NA	NA	NA	NA	NA	NA	NA	NA	NA	1	6	31.1	NA	NA	NA	NA	NA	NA	NA	NA	NA	NA	NA	NA	1	6	30.8	NA	NA	1	6	23.9	NA
Regional body fat (kg)	NA	NA	NA	NA	NA	NA	NA	NA	NA	NA	NA	NA	NA	NA	NA	NA	NA	NA	NA	NA	NA	NA	NA	NA	NA	NA	NA	NA	NA	NA	NA	NA	NA	NA	NA	NA	NA	NA	NA	NA	NA	NA	NA	NA	NA	NA	NA	NA	NA
Total body fat (%)	4	107	36.885	35.1382	45.62	2	12	45.4	45.3	45.5	NA	NA	NA	NA	NA	NA	NA	NA	NA	NA	NA	NA	NA	NA	NA	2	14	45.6143	45.5	45.7	NA	NA	NA	NA	NA	NA	NA	NA	NA	NA	1	6	45.3	NA	NA	1	8	31.9	NA
Regional body fat (%)	NA	NA	NA	NA	NA	NA	NA	NA	NA	NA	NA	NA	NA	NA	NA	NA	NA	NA	NA	NA	NA	NA	NA	NA	NA	NA	NA	NA	NA	NA	NA	NA	NA	NA	NA	NA	NA	NA	NA	NA	NA	NA	NA	NA	NA	NA	NA	NA	NA
Upper limb fat (%)	2	14	37.4143	33.3	40.5	1	6	33.3	NA	NA	NA	NA	NA	NA	NA	NA	NA	NA	NA	NA	NA	NA	NA	NA	NA	2	14	37.4143	33.3	40.5	NA	NA	NA	NA	NA	NA	NA	NA	NA	NA	NA	NA	NA	NA	NA	NA	NA	NA	NA
Lower limb fat (%)	2	14	54.3286	53	56.1	1	6	56.1	NA	NA	NA	NA	NA	NA	NA	NA	NA	NA	NA	NA	NA	NA	NA	NA	NA	2	14	54.3286	53	56.1	NA	NA	NA	NA	NA	NA	NA	NA	NA	NA	NA	NA	NA	NA	NA	NA	NA	NA	NA
Visceral fat (mL)	NA	NA	NA	NA	NA	NA	NA	NA	NA	NA	NA	NA	NA	NA	NA	NA	NA	NA	NA	NA	NA	NA	NA	NA	NA	NA	NA	NA	NA	NA	NA	NA	NA	NA	NA	NA	NA	NA	NA	NA	NA	NA	NA	NA	NA	NA	NA	NA	NA
Subcutaneous fat (mL)	NA	NA	NA	NA	NA	NA	NA	NA	NA	NA	NA	NA	NA	NA	NA	NA	NA	NA	NA	NA	NA	NA	NA	NA	NA	NA	NA	NA	NA	NA	NA	NA	NA	NA	NA	NA	NA	NA	NA	NA	NA	NA	NA	NA	NA	NA	NA	NA	NA
Visceral fat (%)	NA	NA	NA	NA	NA	NA	NA	NA	NA	NA	NA	NA	NA	NA	NA	NA	NA	NA	NA	NA	NA	NA	NA	NA	NA	NA	NA	NA	NA	NA	NA	NA	NA	NA	NA	NA	NA	NA	NA	NA	NA	NA	NA	NA	NA	NA	NA	NA	NA
Subcutaneous fat (%)	NA	NA	NA	NA	NA	NA	NA	NA	NA	NA	NA	NA	NA	NA	NA	NA	NA	NA	NA	NA	NA	NA	NA	NA	NA	NA	NA	NA	NA	NA	NA	NA	NA	NA	NA	NA	NA	NA	NA	NA	NA	NA	NA	NA	NA	NA	NA	NA	NA
Visceral / subcutaneous fat ratio	NA	NA	NA	NA	NA	NA	NA	NA	NA	NA	NA	NA	NA	NA	NA	NA	NA	NA	NA	NA	NA	NA	NA	NA	NA	NA	NA	NA	NA	NA	NA	NA	NA	NA	NA	NA	NA	NA	NA	NA	NA	NA	NA	NA	NA	NA	NA	NA	NA
Android / gynoid fat ratio	NA	NA	NA	NA	NA	NA	NA	NA	NA	NA	NA	NA	NA	NA	NA	NA	NA	NA	NA	NA	NA	NA	NA	NA	NA	NA	NA	NA	NA	NA	NA	NA	NA	NA	NA	NA	NA	NA	NA	NA	NA	NA	NA	NA	NA	NA	NA	NA	NA
Intramuscular fat (cm^2)	NA	NA	NA	NA	NA	NA	NA	NA	NA	NA	NA	NA	NA	NA	NA	NA	NA	NA	NA	NA	NA	NA	NA	NA	NA	NA	NA	NA	NA	NA	NA	NA	NA	NA	NA	NA	NA	NA	NA	NA	NA	NA	NA	NA	NA	NA	NA	NA	NA
Intramuscular fat (%)	NA	NA	NA	NA	NA	NA	NA	NA	NA	NA	NA	NA	NA	NA	NA	NA	NA	NA	NA	NA	NA	NA	NA	NA	NA	NA	NA	NA	NA	NA	NA	NA	NA	NA	NA	NA	NA	NA	NA	NA	NA	NA	NA	NA	NA	NA	NA	NA	NA
Total lean body mass (kg)	3	20	35.08	32	37	2	12	33.8	32	35.6	NA	NA	NA	NA	NA	NA	NA	NA	NA	NA	NA	NA	NA	NA	NA	2	14	34.8571	32	37	NA	NA	NA	NA	NA	NA	NA	NA	NA	NA	1	6	35.6	NA	NA	NA	NA	NA	NA
Total fat free mass (kg)	1	6	37.9	NA	NA	1	6	37.9	NA	NA	NA	NA	NA	NA	NA	NA	NA	NA	NA	NA	NA	NA	NA	NA	NA	NA	NA	NA	NA	NA	NA	NA	NA	NA	NA	NA	NA	NA	NA	NA	1	6	37.9	NA	NA	1	6	38.9	NA
Bone mineral content (kg)	2	14	2.52857	2.3	2.7	1	6	2.3	NA	NA	NA	NA	NA	NA	NA	NA	NA	NA	NA	NA	NA	NA	NA	NA	NA	1	8	2.7	NA	NA	NA	NA	NA	NA	NA	NA	NA	NA	NA	NA	1	6	2.3	NA	NA	NA	NA	NA	NA
Triglycerides (mg/dL)	9	372	101.648	93.8064	109.036	2	48	95.75	95.5	96	2	16	131.25	131	131.5	NA	NA	NA	NA	NA	1	13	98	NA	NA	2	21	97.2381	96	98	NA	NA	NA	NA	NA	2	16	131.25	131	131.5	NA	NA	NA	NA	NA	NA	NA	NA	NA
Total cholesterol (mg/dL)	8	344	179.509	157.844	191.127	2	48	207.8	207.6	208	2	16	180.85	180.7	181	NA	NA	NA	NA	NA	1	13	154	NA	NA	2	21	152.857	151	154	NA	NA	NA	NA	NA	2	16	180.85	180.7	181	NA	NA	NA	NA	NA	NA	NA	NA	NA
High-density lipoprotein (mg/dL)	9	372	52.6923	50.8566	55.1886	2	48	59.95	59.9	60	2	16	58.85	58.7	59	NA	NA	NA	NA	NA	1	13	43.2	NA	NA	2	21	42.7429	42	43.2	NA	NA	NA	NA	NA	2	16	58.85	58.7	59	NA	NA	NA	NA	NA	NA	NA	NA	NA
Low-density lipoprotein (mg/dL)	8	344	112.631	106.466	120.295	2	48	133.05	133	133.1	2	16	101.1	101	101.2	NA	NA	NA	NA	NA	1	13	89.2	NA	NA	2	21	88.3619	87	89.2	NA	NA	NA	NA	NA	2	16	101.1	101	101.2	NA	NA	NA	NA	NA	NA	NA	NA	NA
Very low-density lipoprotein (mg/dL)	2	64	17.0125	16.05	19.9	2	48	16.05	16	16.1	2	16	19.9	19.8	20	NA	NA	NA	NA	NA	NA	NA	NA	NA	NA	NA	NA	NA	NA	NA	NA	NA	NA	NA	NA	2	16	19.9	19.8	20	NA	NA	NA	NA	NA	NA	NA	NA	NA
Non-esterified fatty acids (mmol/L)	NA	NA	NA	NA	NA	NA	NA	NA	NA	NA	NA	NA	NA	NA	NA	NA	NA	NA	NA	NA	NA	NA	NA	NA	NA	NA	NA	NA	NA	NA	NA	NA	NA	NA	NA	NA	NA	NA	NA	NA	NA	NA	NA	NA	NA	NA	NA	NA	NA
Systolic blood pressure (mmHg)	3	63	114.292	104	122.4	NA	NA	NA	NA	NA	NA	NA	NA	NA	NA	NA	NA	NA	NA	NA	1	13	110	NA	NA	1	13	110	NA	NA	NA	NA	NA	NA	NA	1	19	104	NA	NA	NA	NA	NA	NA	NA	NA	NA	NA	NA
Diastolic blood pressure (mmHg)	3	63	67.8841	59	73.7	NA	NA	NA	NA	NA	NA	NA	NA	NA	NA	NA	NA	NA	NA	NA	1	13	67	NA	NA	1	13	67	NA	NA	NA	NA	NA	NA	NA	1	19	59	NA	NA	NA	NA	NA	NA	NA	NA	NA	NA	NA
Resting heart rate (bpm)	1	19	62	NA	NA	NA	NA	NA	NA	NA	NA	NA	NA	NA	NA	NA	NA	NA	NA	NA	NA	NA	NA	NA	NA	NA	NA	NA	NA	NA	NA	NA	NA	NA	NA	1	19	62	NA	NA	NA	NA	NA	NA	NA	NA	NA	NA	NA
Fasting glucose (mg/dL)	6	221	93.5915	84.0179	96.587	NA	NA	NA	NA	NA	NA	NA	NA	NA	NA	NA	NA	NA	NA	NA	1	13	91	NA	NA	2	21	90.619	90	91	NA	NA	NA	NA	NA	NA	NA	NA	NA	NA	NA	NA	NA	NA	NA	NA	NA	NA	NA
Fasting insulin (mU/L)	NA	NA	NA	NA	NA	NA	NA	NA	NA	NA	NA	NA	NA	NA	NA	NA	NA	NA	NA	NA	NA	NA	NA	NA	NA	NA	NA	NA	NA	NA	NA	NA	NA	NA	NA	NA	NA	NA	NA	NA	NA	NA	NA	NA	NA	NA	NA	NA	NA
Hemoglobin A1c (%)	2	130	5.24923	5.2	6	NA	NA	NA	NA	NA	NA	NA	NA	NA	NA	NA	NA	NA	NA	NA	NA	NA	NA	NA	NA	1	8	6	NA	NA	NA	NA	NA	NA	NA	NA	NA	NA	NA	NA	NA	NA	NA	NA	NA	NA	NA	NA	NA
Glucose area under the curve OGTT	NA	NA	NA	NA	NA	NA	NA	NA	NA	NA	NA	NA	NA	NA	NA	NA	NA	NA	NA	NA	NA	NA	NA	NA	NA	NA	NA	NA	NA	NA	NA	NA	NA	NA	NA	NA	NA	NA	NA	NA	NA	NA	NA	NA	NA	NA	NA	NA	NA
Insulin area under the curve OGTT	NA	NA	NA	NA	NA	NA	NA	NA	NA	NA	NA	NA	NA	NA	NA	NA	NA	NA	NA	NA	NA	NA	NA	NA	NA	NA	NA	NA	NA	NA	NA	NA	NA	NA	NA	NA	NA	NA	NA	NA	NA	NA	NA	NA	NA	NA	NA	NA	NA
Glucose 120 min OGTT (mg/dL)	NA	NA	NA	NA	NA	NA	NA	NA	NA	NA	NA	NA	NA	NA	NA	NA	NA	NA	NA	NA	NA	NA	NA	NA	NA	NA	NA	NA	NA	NA	NA	NA	NA	NA	NA	NA	NA	NA	NA	NA	NA	NA	NA	NA	NA	NA	NA	NA	NA
Peak glucose OGTT (mg/dL)	NA	NA	NA	NA	NA	NA	NA	NA	NA	NA	NA	NA	NA	NA	NA	NA	NA	NA	NA	NA	NA	NA	NA	NA	NA	NA	NA	NA	NA	NA	NA	NA	NA	NA	NA	NA	NA	NA	NA	NA	NA	NA	NA	NA	NA	NA	NA	NA	NA
Matsuda index OGTT	NA	NA	NA	NA	NA	NA	NA	NA	NA	NA	NA	NA	NA	NA	NA	NA	NA	NA	NA	NA	NA	NA	NA	NA	NA	NA	NA	NA	NA	NA	NA	NA	NA	NA	NA	NA	NA	NA	NA	NA	NA	NA	NA	NA	NA	NA	NA	NA	NA
HOMA 1 IR	NA	NA	NA	NA	NA	NA	NA	NA	NA	NA	NA	NA	NA	NA	NA	NA	NA	NA	NA	NA	NA	NA	NA	NA	NA	NA	NA	NA	NA	NA	NA	NA	NA	NA	NA	NA	NA	NA	NA	NA	NA	NA	NA	NA	NA	NA	NA	NA	NA
HOMA 2 IR	NA	NA	NA	NA	NA	NA	NA	NA	NA	NA	NA	NA	NA	NA	NA	NA	NA	NA	NA	NA	NA	NA	NA	NA	NA	NA	NA	NA	NA	NA	NA	NA	NA	NA	NA	NA	NA	NA	NA	NA	NA	NA	NA	NA	NA	NA	NA	NA	NA
Quantitative insulin sensitivity check index	NA	NA	NA	NA	NA	NA	NA	NA	NA	NA	NA	NA	NA	NA	NA	NA	NA	NA	NA	NA	NA	NA	NA	NA	NA	NA	NA	NA	NA	NA	NA	NA	NA	NA	NA	NA	NA	NA	NA	NA	NA	NA	NA	NA	NA	NA	NA	NA	NA
Insulin sensitivity IVGTT	1	8	4	NA	NA	NA	NA	NA	NA	NA	NA	NA	NA	NA	NA	NA	NA	NA	NA	NA	NA	NA	NA	NA	NA	1	8	4	NA	NA	NA	NA	NA	NA	NA	NA	NA	NA	NA	NA	NA	NA	NA	NA	NA	NA	NA	NA	NA
Glucose effectiveness IVGTT	1	8	0.02	NA	NA	NA	NA	NA	NA	NA	NA	NA	NA	NA	NA	NA	NA	NA	NA	NA	NA	NA	NA	NA	NA	1	8	0.02	NA	NA	NA	NA	NA	NA	NA	NA	NA	NA	NA	NA	NA	NA	NA	NA	NA	NA	NA	NA	NA
Tumor necrosis factor (pg/mL)	NA	NA	NA	NA	NA	NA	NA	NA	NA	NA	NA	NA	NA	NA	NA	NA	NA	NA	NA	NA	NA	NA	NA	NA	NA	NA	NA	NA	NA	NA	NA	NA	NA	NA	NA	NA	NA	NA	NA	NA	NA	NA	NA	NA	NA	NA	NA	NA	NA
Interleukin-6 (pg/mL)	NA	NA	NA	NA	NA	NA	NA	NA	NA	NA	NA	NA	NA	NA	NA	NA	NA	NA	NA	NA	NA	NA	NA	NA	NA	NA	NA	NA	NA	NA	NA	NA	NA	NA	NA	NA	NA	NA	NA	NA	NA	NA	NA	NA	NA	NA	NA	NA	NA
C-reactive protein (mg/L)	1	19	2.72	NA	NA	NA	NA	NA	NA	NA	NA	NA	NA	NA	NA	NA	NA	NA	NA	NA	NA	NA	NA	NA	NA	NA	NA	NA	NA	NA	NA	NA	NA	NA	NA	NA	NA	NA	NA	NA	NA	NA	NA	NA	NA	NA	NA	NA	NA
[truncated: 1 more columns]
