# Supplementary material for: Cardiometabolic Risk in Chronic Spinal Cord Injury: A Systematic Review with Meta-Analysis and Temporal and Geographical Trends
Source: J Clin Med. 2025 Apr 22;14(9):2872. doi: 10.3390/jcm14092872 (PMC12072459; doi:10.3390/jcm14092872)
Supplement: Supplementary file 1 [file jcm-14-02872-s001.zip › S9_WeightedFemale_ref_new3.xlsx]

## Sheet: S9_WeightedFemale_ref_new3
fullname	sci_sidlist	para_sidlist	tetra_sidlist	complete_sidlist	incomplete_sidlist	motor_complete_sidlist	motor_incomplete_sidlist	sloi_high_sidlist	sloi_low_sidlist	athlete_sidlist
Age (yrs)	D'Andrea 2020, Journal of Endocrinological Investigation; Ditterline 2020, PLOS One; Flank 2012, Journal of Rehabilitation Medicine; Gater 2021, Topics in Spinal Cord Injury Rehabilitation; Gorgey 2018, PM&R: The Journal of Injury, Function and Rehabilitation; Bauman 1999, Spinal Cord; Beck 2014, The Journal of Spinal Cord Medicine; Sabour 2017, The Journal of Spinal Cord Medicine; Schmid 2008, J…	Beck 2014, The Journal of Spinal Cord Medicine; Schmid 2008, Journal of Spinal Cord Medicine; Storch 2005, Preventive Medicine; Alazzam 2024, Physiological Reports	Schmid 2008, Journal of Spinal Cord Medicine; Storch 2005, Preventive Medicine	NA	Gater 2021, Topics in Spinal Cord Injury Rehabilitation	Gater 2021, Topics in Spinal Cord Injury Rehabilitation; Gorgey 2018, PM&R: The Journal of Injury, Function and Rehabilitation; Beck 2014, The Journal of Spinal Cord Medicine	NA	Ditterline 2020, PLOS One; Schmid 2008, Journal of Spinal Cord Medicine; Storch 2005, Preventive Medicine	Alazzam 2024, Physiological Reports	Egger 2020, Nutrients; Mojtahedi 2009, Spinal Cord
Height (cm)	D'Andrea 2020, Journal of Endocrinological Investigation; Ditterline 2020, PLOS One; Flank 2012, Journal of Rehabilitation Medicine; Gater 2021, Topics in Spinal Cord Injury Rehabilitation; Gorgey 2018, PM&R: The Journal of Injury, Function and Rehabilitation; Bauman 1999, Spinal Cord; Beck 2014, The Journal of Spinal Cord Medicine; Sabour 2017, The Journal of Spinal Cord Medicine; Schmid 2008, J…	Beck 2014, The Journal of Spinal Cord Medicine; Schmid 2008, Journal of Spinal Cord Medicine; Storch 2005, Preventive Medicine; Alazzam 2024, Physiological Reports	Schmid 2008, Journal of Spinal Cord Medicine; Storch 2005, Preventive Medicine	NA	NA	Gater 2021, Topics in Spinal Cord Injury Rehabilitation; Gorgey 2018, PM&R: The Journal of Injury, Function and Rehabilitation; Beck 2014, The Journal of Spinal Cord Medicine	NA	Ditterline 2020, PLOS One; Schmid 2008, Journal of Spinal Cord Medicine; Storch 2005, Preventive Medicine	Alazzam 2024, Physiological Reports	Egger 2020, Nutrients; Mojtahedi 2009, Spinal Cord
Time since injury (yrs)	D'Andrea 2020, Journal of Endocrinological Investigation; Ditterline 2020, PLOS One; Flank 2012, Journal of Rehabilitation Medicine; Gater 2021, Topics in Spinal Cord Injury Rehabilitation; Gorgey 2018, PM&R: The Journal of Injury, Function and Rehabilitation; Bauman 1999, Spinal Cord; Beck 2014, The Journal of Spinal Cord Medicine; Sabour 2017, The Journal of Spinal Cord Medicine; Schmid 2008, J…	Beck 2014, The Journal of Spinal Cord Medicine; Schmid 2008, Journal of Spinal Cord Medicine; Storch 2005, Preventive Medicine; Alazzam 2024, Physiological Reports	Schmid 2008, Journal of Spinal Cord Medicine; Storch 2005, Preventive Medicine	NA	Gater 2021, Topics in Spinal Cord Injury Rehabilitation	Gater 2021, Topics in Spinal Cord Injury Rehabilitation; Gorgey 2018, PM&R: The Journal of Injury, Function and Rehabilitation; Beck 2014, The Journal of Spinal Cord Medicine	NA	Ditterline 2020, PLOS One; Schmid 2008, Journal of Spinal Cord Medicine; Storch 2005, Preventive Medicine	Alazzam 2024, Physiological Reports	Egger 2020, Nutrients; Mojtahedi 2009, Spinal Cord
Body mass (kg)	D'Andrea 2020, Journal of Endocrinological Investigation; Ditterline 2020, PLOS One; Flank 2012, Journal of Rehabilitation Medicine; Gater 2021, Topics in Spinal Cord Injury Rehabilitation; Gorgey 2018, PM&R: The Journal of Injury, Function and Rehabilitation; Bauman 1999, Spinal Cord; Beck 2014, The Journal of Spinal Cord Medicine; Sabour 2017, The Journal of Spinal Cord Medicine; Schmid 2008, J…	Beck 2014, The Journal of Spinal Cord Medicine; Schmid 2008, Journal of Spinal Cord Medicine; Storch 2005, Preventive Medicine; Alazzam 2024, Physiological Reports	Schmid 2008, Journal of Spinal Cord Medicine; Storch 2005, Preventive Medicine	NA	NA	Gater 2021, Topics in Spinal Cord Injury Rehabilitation; Gorgey 2018, PM&R: The Journal of Injury, Function and Rehabilitation; Beck 2014, The Journal of Spinal Cord Medicine	NA	Ditterline 2020, PLOS One; Schmid 2008, Journal of Spinal Cord Medicine; Storch 2005, Preventive Medicine	Alazzam 2024, Physiological Reports	Egger 2020, Nutrients; Mojtahedi 2009, Spinal Cord
Body mass index (kg/m^2)	D'Andrea 2020, Journal of Endocrinological Investigation; Ditterline 2020, PLOS One; Flank 2012, Journal of Rehabilitation Medicine; Gater 2021, Topics in Spinal Cord Injury Rehabilitation; Gorgey 2018, PM&R: The Journal of Injury, Function and Rehabilitation; Bauman 1999, Spinal Cord; Beck 2014, The Journal of Spinal Cord Medicine; Sabour 2017, The Journal of Spinal Cord Medicine; Schmid 2008, J…	Beck 2014, The Journal of Spinal Cord Medicine; Schmid 2008, Journal of Spinal Cord Medicine; Storch 2005, Preventive Medicine; Alazzam 2024, Physiological Reports	NA	NA	Gater 2021, Topics in Spinal Cord Injury Rehabilitation	Gater 2021, Topics in Spinal Cord Injury Rehabilitation; Gorgey 2018, PM&R: The Journal of Injury, Function and Rehabilitation; Beck 2014, The Journal of Spinal Cord Medicine	NA	NA	Alazzam 2024, Physiological Reports	Egger 2020, Nutrients; Mojtahedi 2009, Spinal Cord
Total body fat (kg)	D'Andrea 2020, Journal of Endocrinological Investigation; Ditterline 2020, PLOS One; Flank 2012, Journal of Rehabilitation Medicine; Gater 2021, Topics in Spinal Cord Injury Rehabilitation; Gorgey 2018, PM&R: The Journal of Injury, Function and Rehabilitation; Bauman 1999, Spinal Cord; Beck 2014, The Journal of Spinal Cord Medicine; Sabour 2017, The Journal of Spinal Cord Medicine; Schmid 2008, J…	Beck 2014, The Journal of Spinal Cord Medicine; Schmid 2008, Journal of Spinal Cord Medicine; Storch 2005, Preventive Medicine; Alazzam 2024, Physiological Reports	NA	NA	NA	Gater 2021, Topics in Spinal Cord Injury Rehabilitation; Gorgey 2018, PM&R: The Journal of Injury, Function and Rehabilitation; Beck 2014, The Journal of Spinal Cord Medicine	NA	NA	Alazzam 2024, Physiological Reports	Egger 2020, Nutrients; Mojtahedi 2009, Spinal Cord
Regional body fat (kg)	NA	NA	NA	NA	NA	NA	NA	NA	NA	NA
Total body fat (%)	D'Andrea 2020, Journal of Endocrinological Investigation; Ditterline 2020, PLOS One; Flank 2012, Journal of Rehabilitation Medicine; Gater 2021, Topics in Spinal Cord Injury Rehabilitation; Gorgey 2018, PM&R: The Journal of Injury, Function and Rehabilitation; Bauman 1999, Spinal Cord; Beck 2014, The Journal of Spinal Cord Medicine; Sabour 2017, The Journal of Spinal Cord Medicine; Schmid 2008, J…	Beck 2014, The Journal of Spinal Cord Medicine; Schmid 2008, Journal of Spinal Cord Medicine; Storch 2005, Preventive Medicine; Alazzam 2024, Physiological Reports	NA	NA	NA	Gater 2021, Topics in Spinal Cord Injury Rehabilitation; Gorgey 2018, PM&R: The Journal of Injury, Function and Rehabilitation; Beck 2014, The Journal of Spinal Cord Medicine	NA	NA	Alazzam 2024, Physiological Reports	Egger 2020, Nutrients; Mojtahedi 2009, Spinal Cord
Regional body fat (%)	NA	NA	NA	NA	NA	NA	NA	NA	NA	NA
Upper limb fat (%)	D'Andrea 2020, Journal of Endocrinological Investigation; Ditterline 2020, PLOS One; Flank 2012, Journal of Rehabilitation Medicine; Gater 2021, Topics in Spinal Cord Injury Rehabilitation; Gorgey 2018, PM&R: The Journal of Injury, Function and Rehabilitation; Bauman 1999, Spinal Cord; Beck 2014, The Journal of Spinal Cord Medicine; Sabour 2017, The Journal of Spinal Cord Medicine; Schmid 2008, J…	Beck 2014, The Journal of Spinal Cord Medicine; Schmid 2008, Journal of Spinal Cord Medicine; Storch 2005, Preventive Medicine; Alazzam 2024, Physiological Reports	NA	NA	NA	Gater 2021, Topics in Spinal Cord Injury Rehabilitation; Gorgey 2018, PM&R: The Journal of Injury, Function and Rehabilitation; Beck 2014, The Journal of Spinal Cord Medicine	NA	NA	NA	NA
Lower limb fat (%)	D'Andrea 2020, Journal of Endocrinological Investigation; Ditterline 2020, PLOS One; Flank 2012, Journal of Rehabilitation Medicine; Gater 2021, Topics in Spinal Cord Injury Rehabilitation; Gorgey 2018, PM&R: The Journal of Injury, Function and Rehabilitation; Bauman 1999, Spinal Cord; Beck 2014, The Journal of Spinal Cord Medicine; Sabour 2017, The Journal of Spinal Cord Medicine; Schmid 2008, J…	Beck 2014, The Journal of Spinal Cord Medicine; Schmid 2008, Journal of Spinal Cord Medicine; Storch 2005, Preventive Medicine; Alazzam 2024, Physiological Reports	NA	NA	NA	Gater 2021, Topics in Spinal Cord Injury Rehabilitation; Gorgey 2018, PM&R: The Journal of Injury, Function and Rehabilitation; Beck 2014, The Journal of Spinal Cord Medicine	NA	NA	NA	NA
Visceral fat (mL)	NA	NA	NA	NA	NA	NA	NA	NA	NA	NA
Subcutaneous fat (mL)	NA	NA	NA	NA	NA	NA	NA	NA	NA	NA
Visceral fat (%)	NA	NA	NA	NA	NA	NA	NA	NA	NA	NA
Subcutaneous fat (%)	NA	NA	NA	NA	NA	NA	NA	NA	NA	NA
Visceral / subcutaneous fat ratio	NA	NA	NA	NA	NA	NA	NA	NA	NA	NA
Android / gynoid fat ratio	NA	NA	NA	NA	NA	NA	NA	NA	NA	NA
Intramuscular fat (cm^2)	NA	NA	NA	NA	NA	NA	NA	NA	NA	NA
Intramuscular fat (%)	NA	NA	NA	NA	NA	NA	NA	NA	NA	NA
Total lean body mass (kg)	D'Andrea 2020, Journal of Endocrinological Investigation; Ditterline 2020, PLOS One; Flank 2012, Journal of Rehabilitation Medicine; Gater 2021, Topics in Spinal Cord Injury Rehabilitation; Gorgey 2018, PM&R: The Journal of Injury, Function and Rehabilitation; Bauman 1999, Spinal Cord; Beck 2014, The Journal of Spinal Cord Medicine; Sabour 2017, The Journal of Spinal Cord Medicine; Schmid 2008, J…	Beck 2014, The Journal of Spinal Cord Medicine; Schmid 2008, Journal of Spinal Cord Medicine; Storch 2005, Preventive Medicine; Alazzam 2024, Physiological Reports	NA	NA	NA	Gater 2021, Topics in Spinal Cord Injury Rehabilitation; Gorgey 2018, PM&R: The Journal of Injury, Function and Rehabilitation; Beck 2014, The Journal of Spinal Cord Medicine	NA	NA	Alazzam 2024, Physiological Reports	NA
Total fat free mass (kg)	D'Andrea 2020, Journal of Endocrinological Investigation; Ditterline 2020, PLOS One; Flank 2012, Journal of Rehabilitation Medicine; Gater 2021, Topics in Spinal Cord Injury Rehabilitation; Gorgey 2018, PM&R: The Journal of Injury, Function and Rehabilitation; Bauman 1999, Spinal Cord; Beck 2014, The Journal of Spinal Cord Medicine; Sabour 2017, The Journal of Spinal Cord Medicine; Schmid 2008, J…	Beck 2014, The Journal of Spinal Cord Medicine; Schmid 2008, Journal of Spinal Cord Medicine; Storch 2005, Preventive Medicine; Alazzam 2024, Physiological Reports	NA	NA	NA	NA	NA	NA	Alazzam 2024, Physiological Reports	Egger 2020, Nutrients; Mojtahedi 2009, Spinal Cord
Bone mineral content (kg)	D'Andrea 2020, Journal of Endocrinological Investigation; Ditterline 2020, PLOS One; Flank 2012, Journal of Rehabilitation Medicine; Gater 2021, Topics in Spinal Cord Injury Rehabilitation; Gorgey 2018, PM&R: The Journal of Injury, Function and Rehabilitation; Bauman 1999, Spinal Cord; Beck 2014, The Journal of Spinal Cord Medicine; Sabour 2017, The Journal of Spinal Cord Medicine; Schmid 2008, J…	Beck 2014, The Journal of Spinal Cord Medicine; Schmid 2008, Journal of Spinal Cord Medicine; Storch 2005, Preventive Medicine; Alazzam 2024, Physiological Reports	NA	NA	NA	Gater 2021, Topics in Spinal Cord Injury Rehabilitation; Gorgey 2018, PM&R: The Journal of Injury, Function and Rehabilitation; Beck 2014, The Journal of Spinal Cord Medicine	NA	NA	Alazzam 2024, Physiological Reports	NA
Triglycerides (mg/dL)	D'Andrea 2020, Journal of Endocrinological Investigation; Ditterline 2020, PLOS One; Flank 2012, Journal of Rehabilitation Medicine; Gater 2021, Topics in Spinal Cord Injury Rehabilitation; Gorgey 2018, PM&R: The Journal of Injury, Function and Rehabilitation; Bauman 1999, Spinal Cord; Beck 2014, The Journal of Spinal Cord Medicine; Sabour 2017, The Journal of Spinal Cord Medicine; Schmid 2008, J…	Beck 2014, The Journal of Spinal Cord Medicine; Schmid 2008, Journal of Spinal Cord Medicine; Storch 2005, Preventive Medicine; Alazzam 2024, Physiological Reports	Schmid 2008, Journal of Spinal Cord Medicine; Storch 2005, Preventive Medicine	NA	Gater 2021, Topics in Spinal Cord Injury Rehabilitation	Gater 2021, Topics in Spinal Cord Injury Rehabilitation; Gorgey 2018, PM&R: The Journal of Injury, Function and Rehabilitation; Beck 2014, The Journal of Spinal Cord Medicine	NA	Ditterline 2020, PLOS One; Schmid 2008, Journal of Spinal Cord Medicine; Storch 2005, Preventive Medicine	NA	NA
Total cholesterol (mg/dL)	D'Andrea 2020, Journal of Endocrinological Investigation; Ditterline 2020, PLOS One; Flank 2012, Journal of Rehabilitation Medicine; Gater 2021, Topics in Spinal Cord Injury Rehabilitation; Gorgey 2018, PM&R: The Journal of Injury, Function and Rehabilitation; Bauman 1999, Spinal Cord; Beck 2014, The Journal of Spinal Cord Medicine; Sabour 2017, The Journal of Spinal Cord Medicine; Schmid 2008, J…	Beck 2014, The Journal of Spinal Cord Medicine; Schmid 2008, Journal of Spinal Cord Medicine; Storch 2005, Preventive Medicine; Alazzam 2024, Physiological Reports	Schmid 2008, Journal of Spinal Cord Medicine; Storch 2005, Preventive Medicine	NA	Gater 2021, Topics in Spinal Cord Injury Rehabilitation	Gater 2021, Topics in Spinal Cord Injury Rehabilitation; Gorgey 2018, PM&R: The Journal of Injury, Function and Rehabilitation; Beck 2014, The Journal of Spinal Cord Medicine	NA	Ditterline 2020, PLOS One; Schmid 2008, Journal of Spinal Cord Medicine; Storch 2005, Preventive Medicine	NA	NA
High-density lipoprotein (mg/dL)	D'Andrea 2020, Journal of Endocrinological Investigation; Ditterline 2020, PLOS One; Flank 2012, Journal of Rehabilitation Medicine; Gater 2021, Topics in Spinal Cord Injury Rehabilitation; Gorgey 2018, PM&R: The Journal of Injury, Function and Rehabilitation; Bauman 1999, Spinal Cord; Beck 2014, The Journal of Spinal Cord Medicine; Sabour 2017, The Journal of Spinal Cord Medicine; Schmid 2008, J…	Beck 2014, The Journal of Spinal Cord Medicine; Schmid 2008, Journal of Spinal Cord Medicine; Storch 2005, Preventive Medicine; Alazzam 2024, Physiological Reports	Schmid 2008, Journal of Spinal Cord Medicine; Storch 2005, Preventive Medicine	NA	Gater 2021, Topics in Spinal Cord Injury Rehabilitation	Gater 2021, Topics in Spinal Cord Injury Rehabilitation; Gorgey 2018, PM&R: The Journal of Injury, Function and Rehabilitation; Beck 2014, The Journal of Spinal Cord Medicine	NA	Ditterline 2020, PLOS One; Schmid 2008, Journal of Spinal Cord Medicine; Storch 2005, Preventive Medicine	NA	NA
Low-density lipoprotein (mg/dL)	D'Andrea 2020, Journal of Endocrinological Investigation; Ditterline 2020, PLOS One; Flank 2012, Journal of Rehabilitation Medicine; Gater 2021, Topics in Spinal Cord Injury Rehabilitation; Gorgey 2018, PM&R: The Journal of Injury, Function and Rehabilitation; Bauman 1999, Spinal Cord; Beck 2014, The Journal of Spinal Cord Medicine; Sabour 2017, The Journal of Spinal Cord Medicine; Schmid 2008, J…	Beck 2014, The Journal of Spinal Cord Medicine; Schmid 2008, Journal of Spinal Cord Medicine; Storch 2005, Preventive Medicine; Alazzam 2024, Physiological Reports	Schmid 2008, Journal of Spinal Cord Medicine; Storch 2005, Preventive Medicine	NA	Gater 2021, Topics in Spinal Cord Injury Rehabilitation	Gater 2021, Topics in Spinal Cord Injury Rehabilitation; Gorgey 2018, PM&R: The Journal of Injury, Function and Rehabilitation; Beck 2014, The Journal of Spinal Cord Medicine	NA	Ditterline 2020, PLOS One; Schmid 2008, Journal of Spinal Cord Medicine; Storch 2005, Preventive Medicine	NA	NA
Very low-density lipoprotein (mg/dL)	D'Andrea 2020, Journal of Endocrinological Investigation; Ditterline 2020, PLOS One; Flank 2012, Journal of Rehabilitation Medicine; Gater 2021, Topics in Spinal Cord Injury Rehabilitation; Gorgey 2018, PM&R: The Journal of Injury, Function and Rehabilitation; Bauman 1999, Spinal Cord; Beck 2014, The Journal of Spinal Cord Medicine; Sabour 2017, The Journal of Spinal Cord Medicine; Schmid 2008, J…	Beck 2014, The Journal of Spinal Cord Medicine; Schmid 2008, Journal of Spinal Cord Medicine; Storch 2005, Preventive Medicine; Alazzam 2024, Physiological Reports	Schmid 2008, Journal of Spinal Cord Medicine; Storch 2005, Preventive Medicine	NA	NA	NA	NA	Ditterline 2020, PLOS One; Schmid 2008, Journal of Spinal Cord Medicine; Storch 2005, Preventive Medicine	NA	NA
Non-esterified fatty acids (mmol/L)	NA	NA	NA	NA	NA	NA	NA	NA	NA	NA
Systolic blood pressure (mmHg)	D'Andrea 2020, Journal of Endocrinological Investigation; Ditterline 2020, PLOS One; Flank 2012, Journal of Rehabilitation Medicine; Gater 2021, Topics in Spinal Cord Injury Rehabilitation; Gorgey 2018, PM&R: The Journal of Injury, Function and Rehabilitation; Bauman 1999, Spinal Cord; Beck 2014, The Journal of Spinal Cord Medicine; Sabour 2017, The Journal of Spinal Cord Medicine; Schmid 2008, J…	NA	NA	NA	Gater 2021, Topics in Spinal Cord Injury Rehabilitation	Gater 2021, Topics in Spinal Cord Injury Rehabilitation; Gorgey 2018, PM&R: The Journal of Injury, Function and Rehabilitation; Beck 2014, The Journal of Spinal Cord Medicine	NA	Ditterline 2020, PLOS One; Schmid 2008, Journal of Spinal Cord Medicine; Storch 2005, Preventive Medicine	NA	NA
Diastolic blood pressure (mmHg)	D'Andrea 2020, Journal of Endocrinological Investigation; Ditterline 2020, PLOS One; Flank 2012, Journal of Rehabilitation Medicine; Gater 2021, Topics in Spinal Cord Injury Rehabilitation; Gorgey 2018, PM&R: The Journal of Injury, Function and Rehabilitation; Bauman 1999, Spinal Cord; Beck 2014, The Journal of Spinal Cord Medicine; Sabour 2017, The Journal of Spinal Cord Medicine; Schmid 2008, J…	NA	NA	NA	Gater 2021, Topics in Spinal Cord Injury Rehabilitation	Gater 2021, Topics in Spinal Cord Injury Rehabilitation; Gorgey 2018, PM&R: The Journal of Injury, Function and Rehabilitation; Beck 2014, The Journal of Spinal Cord Medicine	NA	Ditterline 2020, PLOS One; Schmid 2008, Journal of Spinal Cord Medicine; Storch 2005, Preventive Medicine	NA	NA
Resting heart rate (bpm)	D'Andrea 2020, Journal of Endocrinological Investigation; Ditterline 2020, PLOS One; Flank 2012, Journal of Rehabilitation Medicine; Gater 2021, Topics in Spinal Cord Injury Rehabilitation; Gorgey 2018, PM&R: The Journal of Injury, Function and Rehabilitation; Bauman 1999, Spinal Cord; Beck 2014, The Journal of Spinal Cord Medicine; Sabour 2017, The Journal of Spinal Cord Medicine; Schmid 2008, J…	NA	NA	NA	NA	NA	NA	Ditterline 2020, PLOS One; Schmid 2008, Journal of Spinal Cord Medicine; Storch 2005, Preventive Medicine	NA	NA
Fasting glucose (mg/dL)	D'Andrea 2020, Journal of Endocrinological Investigation; Ditterline 2020, PLOS One; Flank 2012, Journal of Rehabilitation Medicine; Gater 2021, Topics in Spinal Cord Injury Rehabilitation; Gorgey 2018, PM&R: The Journal of Injury, Function and Rehabilitation; Bauman 1999, Spinal Cord; Beck 2014, The Journal of Spinal Cord Medicine; Sabour 2017, The Journal of Spinal Cord Medicine; Schmid 2008, J…	NA	NA	NA	Gater 2021, Topics in Spinal Cord Injury Rehabilitation	Gater 2021, Topics in Spinal Cord Injury Rehabilitation; Gorgey 2018, PM&R: The Journal of Injury, Function and Rehabilitation; Beck 2014, The Journal of Spinal Cord Medicine	NA	NA	NA	NA
Fasting insulin (mU/L)	NA	NA	NA	NA	NA	NA	NA	NA	NA	NA
Hemoglobin A1c (%)	D'Andrea 2020, Journal of Endocrinological Investigation; Ditterline 2020, PLOS One; Flank 2012, Journal of Rehabilitation Medicine; Gater 2021, Topics in Spinal Cord Injury Rehabilitation; Gorgey 2018, PM&R: The Journal of Injury, Function and Rehabilitation; Bauman 1999, Spinal Cord; Beck 2014, The Journal of Spinal Cord Medicine; Sabour 2017, The Journal of Spinal Cord Medicine; Schmid 2008, J…	NA	NA	NA	NA	Gater 2021, Topics in Spinal Cord Injury Rehabilitation; Gorgey 2018, PM&R: The Journal of Injury, Function and Rehabilitation; Beck 2014, The Journal of Spinal Cord Medicine	NA	NA	NA	NA
Glucose area under the curve OGTT	NA	NA	NA	NA	NA	NA	NA	NA	NA	NA
Insulin area under the curve OGTT	NA	NA	NA	NA	NA	NA	NA	NA	NA	NA
Glucose 120 min OGTT (mg/dL)	NA	NA	NA	NA	NA	NA	NA	NA	NA	NA
Peak glucose OGTT (mg/dL)	NA	NA	NA	NA	NA	NA	NA	NA	NA	NA
Matsuda index OGTT	NA	NA	NA	NA	NA	NA	NA	NA	NA	NA
HOMA 1 IR	NA	NA	NA	NA	NA	NA	NA	NA	NA	NA
HOMA 2 IR	NA	NA	NA	NA	NA	NA	NA	NA	NA	NA
Quantitative insulin sensitivity check index	NA	NA	NA	NA	NA	NA	NA	NA	NA	NA
Insulin sensitivity IVGTT	D'Andrea 2020, Journal of Endocrinological Investigation; Ditterline 2020, PLOS One; Flank 2012, Journal of Rehabilitation Medicine; Gater 2021, Topics in Spinal Cord Injury Rehabilitation; Gorgey 2018, PM&R: The Journal of Injury, Function and Rehabilitation; Bauman 1999, Spinal Cord; Beck 2014, The Journal of Spinal Cord Medicine; Sabour 2017, The Journal of Spinal Cord Medicine; Schmid 2008, J…	NA	NA	NA	NA	Gater 2021, Topics in Spinal Cord Injury Rehabilitation; Gorgey 2018, PM&R: The Journal of Injury, Function and Rehabilitation; Beck 2014, The Journal of Spinal Cord Medicine	NA	NA	NA	NA
Glucose effectiveness IVGTT	D'Andrea 2020, Journal of Endocrinological Investigation; Ditterline 2020, PLOS One; Flank 2012, Journal of Rehabilitation Medicine; Gater 2021, Topics in Spinal Cord Injury Rehabilitation; Gorgey 2018, PM&R: The Journal of Injury, Function and Rehabilitation; Bauman 1999, Spinal Cord; Beck 2014, The Journal of Spinal Cord Medicine; Sabour 2017, The Journal of Spinal Cord Medicine; Schmid 2008, J…	NA	NA	NA	NA	Gater 2021, Topics in Spinal Cord Injury Rehabilitation; Gorgey 2018, PM&R: The Journal of Injury, Function and Rehabilitation; Beck 2014, The Journal of Spinal Cord Medicine	NA	NA	NA	NA
Tumor necrosis factor (pg/mL)	NA	NA	NA	NA	NA	NA	NA	NA	NA	NA
Interleukin-6 (pg/mL)	NA	NA	NA	NA	NA	NA	NA	NA	NA	NA
C-reactive protein (mg/L)	D'Andrea 2020, Journal of Endocrinological Investigation; Ditterline 2020, PLOS One; Flank 2012, Journal of Rehabilitation Medicine; Gater 2021, Topics in Spinal Cord Injury Rehabilitation; Gorgey 2018, PM&R: The Journal of Injury, Function and Rehabilitation; Bauman 1999, Spinal Cord; Beck 2014, The Journal of Spinal Cord Medicine; Sabour 2017, The Journal of Spinal Cord Medicine; Schmid 2008, J…	NA	NA	NA	NA	NA	NA	NA	NA	NA
